# Supplementary material for: An Overview of Cell-Based Assay Platforms for the Solute Carrier Family of Transporters
Source: Front Pharmacol. 2021 Aug 10;12:722889. doi: 10.3389/fphar.2021.722889 (PMC8383457; doi:10.3389/fphar.2021.722889)
Supplement: Supplementary file 1 [file Table2.xlsx]

## Sheet: annotated assays
assay_chembl_id	assay_description	assay_type	bao_label	document_journal	document_year	standard_type	standard_units	HGNC Approved Symbol	family	physical detection method	assay type
CHEMBL1001062	Binding affinity to NET	B	single protein format	J. Med. Chem.	2009	Activity		SLC6A2	SLC6	undefined	binding
CHEMBL1001063	Binding affinity to DAT	B	single protein format	J. Med. Chem.	2009	Activity		SLC6A3	SLC6	undefined	binding
CHEMBL1001064	Binding affinity to 5HTT	B	single protein format	J. Med. Chem.	2009	Activity		SLC6A4	SLC6	undefined	binding
CHEMBL1001385	Displacement of [3H]citalopram from human SERT expressed in HEK293 cells	B	cell-based format	Bioorg. Med. Chem. Lett.	2008	Ki	nM	SLC6A4	SLC6	radiometry method	binding
CHEMBL1001386	Displacement of [3H]paroxetine from human SERT expressed in HEK293 cells	B	cell-based format	Bioorg. Med. Chem. Lett.	2008	Ki	nM	SLC6A4	SLC6	radiometry method	binding
CHEMBL1001387	Displacement of [3H]nisoxetine from human NET expressed in HEK293 cells	B	cell-based format	Bioorg. Med. Chem. Lett.	2008	Ki	nM	SLC6A2	SLC6	radiometry method	binding
CHEMBL1001388	Displacement of [3H]WIN-35428 from human DAT expressed in HEK293 cells	B	cell-based format	Bioorg. Med. Chem. Lett.	2008	Ki	nM	SLC6A3	SLC6	radiometry method	binding
CHEMBL1002144	Displacement of [3H]CFT from human DAT M272L/1291M/R344M mutant expressed in HEK293 cells	B	cell-based format	J. Biol. Chem.	2007	IC50	nM	SLC6A3	SLC6	radiometry method	binding
CHEMBL1002145	Displacement of [3H]CFT from human DAT M272L/R344M mutant expressed in HEK293 cells	B	cell-based format	J. Biol. Chem.	2007	IC50	nM	SLC6A3	SLC6	radiometry method	binding
CHEMBL1002146	Displacement of [3H]CFT from human DAT R344M mutant expressed in HEK293 cells	B	cell-based format	J. Biol. Chem.	2007	IC50	nM	SLC6A3	SLC6	radiometry method	binding
CHEMBL1002147	Displacement of [3H]CFT from human DAT expressed in HEK293 cells	B	cell-based format	J. Biol. Chem.	2007	IC50	nM	SLC6A3	SLC6	radiometry method	binding
CHEMBL1002148	Inhibition of [3H]dopamine uptake at human DAT M272L/1291M/R344M mutant expressed in HEK293 cells	B	cell-based format	J. Biol. Chem.	2007	IC50	nM	SLC6A3	SLC6	radiometry method	uptake
CHEMBL1002149	Inhibition of [3H]dopamine uptake at human DAT M272L/R344M mutant expressed in HEK293 cells	B	cell-based format	J. Biol. Chem.	2007	IC50	nM	SLC6A3	SLC6	radiometry method	uptake
CHEMBL1002150	Inhibition of [3H]dopamine uptake at human DAT R344M mutant expressed in HEK293 cells	B	cell-based format	J. Biol. Chem.	2007	IC50	nM	SLC6A3	SLC6	radiometry method	uptake
CHEMBL1002151	Inhibition of [3H]dopamine uptake at human DAT expressed in HEK293 cells	B	cell-based format	J. Biol. Chem.	2007	IC50	nM	SLC6A3	SLC6	radiometry method	uptake
CHEMBL1003957	Ratio of Ki for displacement of [3H]paroxetine to displacement of [3H]citalopram from human SERT expressed in HEK239 cells	B	cell-based format	Bioorg. Med. Chem. Lett.	2008	FC		SLC6A4	SLC6	radiometry method	binding
CHEMBL1004114	Displacement of [125I]RTI55 from human DAT expressed in HEK293 cells	B	cell-based format	J. Med. Chem.	2009	Ki	nM	SLC6A3	SLC6	radiometry method	binding
CHEMBL1004115	Displacement of [125I]RTI55 from human SERT expressed in HEK293 cells	B	cell-based format	J. Med. Chem.	2009	Ki	nM	SLC6A4	SLC6	radiometry method	binding
CHEMBL1004116	Displacement of [125I]RTI55 from human NET expressed in HEK293 cells	B	cell-based format	J. Med. Chem.	2009	Ki	nM	SLC6A2	SLC6	radiometry method	binding
CHEMBL1004117	Inhibition of dopamine uptake at human DAT expressed in HEK293 cells	B	cell-based format	J. Med. Chem.	2009	Ki	nM	SLC6A3	SLC6	undefined	uptake
CHEMBL1004118	Inhibition of serotonin uptake at human SERT expressed in HEK293 cells	B	cell-based format	J. Med. Chem.	2009	Ki	nM	SLC6A4	SLC6	undefined	uptake
CHEMBL1004119	Inhibition of norepinephrine uptake at human NET expressed in HEK293 cells	B	cell-based format	J. Med. Chem.	2009	Ki	nM	SLC6A2	SLC6	undefined	uptake
CHEMBL1005353	Inhibition of human SGLT2 expressed in CHO cells assessed as [14C]alpha-methyl-D-glucopyranoside uptake by fluorescence polarization assay	B	cell-based format	Bioorg. Med. Chem. Lett.	2008	IC50	nM	SLC5A2	SLC5	radiometry method	uptake
CHEMBL1006403	Inhibition of human RFC-mediated [3H]MTX transport in Chinese hamster PC43-10 cells at 10 uM	B	cell-based format	J. Med. Chem.	2008	Inhibition	%	SLC19A1	SLC19	radiometry method	uptake
CHEMBL1006404	Inhibition of human RFC-mediated [3H]MTX transport expressed in Chinese hamster PC43-10 cells	B	cell-based format	J. Med. Chem.	2008	Inhibition	%	SLC19A1	SLC19	radiometry method	uptake
CHEMBL1006974	Inhibition of dopamine transporter at 10 uM	B	single protein format	Bioorg. Med. Chem.	2009	Inhibition	%	SLC6A3	SLC6	undefined	undefined
CHEMBL1007112	Inhibition of [3H]glycine uptake at human glycine transporter 1 expressed in CHO cells by scintillation counter	B	cell-based format	Bioorg. Med. Chem. Lett.	2008	EC50	nM	SLC6A9	SLC6	radiometry method	uptake
CHEMBL1007113	Inhibition of [3H]glycine uptake at human glycine transporter 2 expressed in CHO cells by scintillation counter	B	cell-based format	Bioorg. Med. Chem. Lett.	2008	EC50	nM	SLC6A5	SLC6	radiometry method	uptake
CHEMBL1007124	Inhibition of [3H]glycine uptake at human glycine transporter 2 expressed in CHO cells at 30 uM by scintillation counter	B	cell-based format	Bioorg. Med. Chem. Lett.	2008	Activity		SLC6A5	SLC6	radiometry method	uptake
CHEMBL1007885	Inhibition of norepinephrine transporter	B	single protein format	J. Med. Chem.	2009	IC50	nM	SLC6A2	SLC6	undefined	undefined
CHEMBL1011734	Displacement of [125I]RTI55 from human recombinant DAT expressed in HEK293 cells	B	cell-based format	Bioorg. Med. Chem.	2009	Ki	nM	SLC6A3	SLC6	radiometry method	binding
CHEMBL1011735	Displacement of [125I]RTI55 from human recombinant SERT expressed in HEK293 cells	B	cell-based format	Bioorg. Med. Chem.	2009	Ki	nM	SLC6A4	SLC6	radiometry method	binding
CHEMBL1011736	Displacement of [125I]RTI55 from human recombinant NET expressed in HEK293 cells	B	cell-based format	Bioorg. Med. Chem.	2009	Ki	nM	SLC6A2	SLC6	radiometry method	binding
CHEMBL1011737	Inhibition of [3H]DA from human recombinant DAT expressed in HEK293 cells	B	cell-based format	Bioorg. Med. Chem.	2009	IC50	nM	SLC6A3	SLC6	radiometry method	undefined
CHEMBL1011738	Inhibition of [3H]5HT from human recombinant SERT expressed in HEK293 cells	B	cell-based format	Bioorg. Med. Chem.	2009	IC50	nM	SLC6A4	SLC6	radiometry method	undefined
CHEMBL1011739	Inhibition of [3H]NE from human recombinant NET expressed in HEK293 cells	B	cell-based format	Bioorg. Med. Chem.	2009	IC50	nM	SLC6A2	SLC6	radiometry method	undefined
CHEMBL1012267	Inhibition of [3H]5HT reuptake at human serotonin transporter expressed in HEK293 cells	B	cell-based format	Bioorg. Med. Chem. Lett.	2008	IC50	nM	SLC6A4	SLC6	radiometry method	uptake
CHEMBL1012268	Inhibition of [3H]DA reuptake at human dopamine transporter expressed in HEK293 cells	B	cell-based format	Bioorg. Med. Chem. Lett.	2008	IC50	nM	SLC6A3	SLC6	radiometry method	uptake
CHEMBL1012269	Inhibition of [3H]NA reuptake in human noradrenaline transporter expressed in HEK293 cells	B	cell-based format	Bioorg. Med. Chem. Lett.	2008	IC50	nM	SLC6A2	SLC6	radiometry method	uptake
CHEMBL1013069	Inhibition of [3H]D-Asp uptake at human EAAT3 in HEK293 cells	B	cell-based format	J. Med. Chem.	2008	Ki	nM	SLC1A1	SLC1	radiometry method	uptake
CHEMBL1013549	Displacement of [3H]WIN-35428 from DAT	B	single protein format	J. Med. Chem.	2008	IC50	nM	SLC6A3	SLC6	radiometry method	binding
CHEMBL1013550	Displacement of [3H]paroxetine from 5HTT	B	single protein format	J. Med. Chem.	2008	Ki	nM	SLC6A4	SLC6	radiometry method	binding
CHEMBL1013551	Displacement of [3H]nisoxetine from NET	B	single protein format	J. Med. Chem.	2008	Ki	nM	SLC6A2	SLC6	radiometry method	binding
CHEMBL1015805	Inhibition of choline transporter at 10 uM	B	single protein format	Bioorg. Med. Chem. Lett.	2009	Inhibition	%	SLC5A7	SLC5	undefined	undefined
CHEMBL1016009	Inhibition of Glyt1	B	single protein format	Bioorg. Med. Chem. Lett.	2009	IC50	nM	SLC6A9	SLC6	undefined	undefined
CHEMBL1016010	Inhibition of Glyt2	B	single protein format	Bioorg. Med. Chem. Lett.	2009	IC50	nM	SLC6A5	SLC6	undefined	undefined
CHEMBL1016011	Inhibition of taurine transporter	B	tissue-based format	Bioorg. Med. Chem. Lett.	2009	IC50	nM	SLC6A6	SLC6	undefined	undefined
CHEMBL1016585	Inhibition of glutamate-induced depolarization in human EAAT1 expressed in HEK293 cells by FMP assay	B	cell-based format	J. Med. Chem.	2008	IC50	nM	SLC1A3	SLC1	fluorescence method	functional
CHEMBL1016588	Inhibition of glutamate-induced depolarization in human EAAT2 expressed in HEK293 cells by FMP assay	B	cell-based format	J. Med. Chem.	2008	IC50	nM	SLC1A2	SLC1	fluorescence method	functional
CHEMBL1016589	Inhibition of glutamate-induced depolarization in human EAAT3 expressed in HEK293 cells by FMP assay	B	cell-based format	J. Med. Chem.	2008	IC50	nM	SLC1A1	SLC1	fluorescence method	functional
CHEMBL1016590	Inhibition of [3H]D-Asp uptake at EAAT1 in HEK293 cells	B	cell-based format	J. Med. Chem.	2008	Ki	nM	SLC1A3	SLC1	radiometry method	uptake
CHEMBL1016591	Inhibition of [3H]D-Asp uptake at human EAAT2 in HEK293 cells	B	cell-based format	J. Med. Chem.	2008	Ki	nM	SLC1A2	SLC1	radiometry method	uptake
CHEMBL1016596	Displacement of [3H]DMI from norepinephrine transporter	B	single protein format	J. Nat. Prod.	1993	Ki	nM	SLC6A2	SLC6	radiometry method	binding
CHEMBL1016597	Displacement of [3H]citalopram from serotonin transporter	B	single protein format	J. Nat. Prod.	1993	Ki	nM	SLC6A4	SLC6	radiometry method	binding
CHEMBL1016598	Displacement of [3H]WIN-from cocaine site of dopamine transporter	B	single protein format	J. Nat. Prod.	1993	Ki	nM	SLC6A3	SLC6	radiometry method	binding
CHEMBL1017073	Displacement of [3H](R,S)citalopram.HBr from human SERT transfected in human HEK293 cells	B	cell-based format	J. Med. Chem.	2008	Ki	nM	SLC6A4	SLC6	radiometry method	binding
CHEMBL1017074	Displacement of [3H]RTI-55 from human DAT transfected in human HEK293 cells	B	cell-based format	J. Med. Chem.	2008	Ki	nM	SLC6A3	SLC6	radiometry method	binding
CHEMBL1017477	Displacement of [3H]DMI from norepinephrine transporter assessed as specific binding relative to total binding	B	single protein format	J. Nat. Prod.	1993	Activity	%	SLC6A2	SLC6	radiometry method	binding
CHEMBL1017478	Displacement of [3H]citalopram from serotonin transporter assessed as specific binding relative to total binding	B	single protein format	J. Nat. Prod.	1993	Activity	%	SLC6A4	SLC6	radiometry method	binding
CHEMBL1017479	Displacement of [3H]WIN-from cocaine site of dopamine transporter assessed as specific binding relative to total binding	B	single protein format	J. Nat. Prod.	1993	Activity	%	SLC6A3	SLC6	radiometry method	binding
CHEMBL1018607	Inhibition of glycine transporter 1 by HTS assay	B	single protein format	Bioorg. Med. Chem. Lett.	2009	IC50	nM	SLC6A9	SLC6	undefined	undefined
CHEMBL1018608	Inhibition of human glycine transporter 1	B	single protein format	Bioorg. Med. Chem. Lett.	2009	IC50	nM	SLC6A9	SLC6	undefined	undefined
CHEMBL1018609	Inhibition of glycine transporter 2	B	single protein format	Bioorg. Med. Chem. Lett.	2009	IC50	nM	SLC6A5	SLC6	undefined	undefined
CHEMBL1018610	Inhibition of taurine transporter	B	single protein format	Bioorg. Med. Chem. Lett.	2009	IC50	nM	SLC6A6	SLC6	undefined	undefined
CHEMBL1019479	Displacement of [125I]RTI-55 from human recombinant NET expressed in HEK293 cells by scintillation counting	B	cell-based format	J. Med. Chem.	2009	Ki	nM	SLC6A2	SLC6	radiometry method	binding
CHEMBL1019480	Displacement of [3H]dopamine from human recombinant DAT expressed in HEK293 cells by scintillation counting	B	cell-based format	J. Med. Chem.	2009	IC50	nM	SLC6A3	SLC6	radiometry method	binding
CHEMBL1019481	Displacement of [3H]serotonin from human recombinant SERT expressed in HEK293 cells by scintillation counting	B	cell-based format	J. Med. Chem.	2009	IC50	nM	SLC6A4	SLC6	radiometry method	binding
CHEMBL1019694	Displacement of [3H]nisoxetine from human NET transfected in human HEK293 cells	B	cell-based format	J. Med. Chem.	2008	Ki	nM	SLC6A2	SLC6	radiometry method	binding
CHEMBL1020015	Displacement of [3H]nisoxetine from human norepinephrine transporter expressed in MDCK-Net6 cells	B	cell-based format	J. Med. Chem.	2008	Ki	nM	SLC6A2	SLC6	radiometry method	binding
CHEMBL1020016	Inhibition of norepinephrine uptake at human norepinephrine transporter expressed in MDCK-Net6 cells	B	cell-based format	J. Med. Chem.	2008	IC50	nM	SLC6A2	SLC6	undefined	uptake
CHEMBL1020017	Inhibition of 5HT uptake at human SERT expressed in human JAR cells	B	cell-based format	J. Med. Chem.	2008	IC50	nM	SLC6A4	SLC6	undefined	uptake
CHEMBL1020110	Inhibition of serotonin reuptake site of serotonin transporter at 1 nM	B	single protein format	J. Nat. Prod.	1993	Inhibition	%	SLC6A4	SLC6	undefined	uptake
CHEMBL1020115	Inhibition of norepinephrine reuptake site of norepinephrine transporter at 100 nM	B	single protein format	J. Nat. Prod.	1993	Inhibition	%	SLC6A2	SLC6	undefined	uptake
CHEMBL1020452	Displacement of [3H]nisoxetine from human NET receptor expressed in HEK293 cells	B	cell-based format	J. Med. Chem.	2009	Ki	nM	SLC6A2	SLC6	radiometry method	binding
CHEMBL1020453	Displacement of [3H]citalopram from human SERT receptor expressed in HEK293 cells	B	cell-based format	J. Med. Chem.	2009	Ki	nM	SLC6A4	SLC6	radiometry method	binding
CHEMBL1020454	Displacement of [125I]RTI-55 from human DAT receptor expressed in canine kidney cells	B	cell-based format	J. Med. Chem.	2009	Ki	nM	SLC6A3	SLC6	radiometry method	binding
CHEMBL1020880	Displacement of [3H]WIN-35428 from human recombinant dopamine transporter expressed in CHO cells at 1000 nM	B	cell-based format	J. Med. Chem.	2008	Activity	%	SLC6A3	SLC6	radiometry method	binding
CHEMBL1020881	Displacement of [3H]WIN-35428 from human recombinant dopamine transporter expressed in CHO cells at 10000 nM	B	cell-based format	J. Med. Chem.	2008	Activity	%	SLC6A3	SLC6	radiometry method	binding
CHEMBL1020884	Inhibition of norepinephrine uptake at human norepinephrine transporter expressed in MDCK-Net6 cells at 1000 nM	B	cell-based format	J. Med. Chem.	2008	Inhibition	%	SLC6A2	SLC6	undefined	uptake
CHEMBL1020885	Displacement of [3H]nisoxetine from human norepinephrine transporter expressed in MDCK-Net6 cells at 1000 nM	B	cell-based format	J. Med. Chem.	2008	Activity	%	SLC6A2	SLC6	radiometry method	binding
CHEMBL1020886	Inhibition of 5HT uptake at human SERT expressed in human JAR cells at 1000 nM	B	cell-based format	J. Med. Chem.	2008	Inhibition	%	SLC6A4	SLC6	undefined	uptake
CHEMBL1020887	Displacement of [3H]WIN-35428 from human recombinant dopamine transporter expressed in CHO cells	B	cell-based format	J. Med. Chem.	2008	Ki	nM	SLC6A3	SLC6	radiometry method	binding
CHEMBL1022177	Displacement of [3H]norepinephrine from human recombinant NET expressed in HEK293 cells by scintillation counting	B	cell-based format	J. Med. Chem.	2009	IC50	nM	SLC6A2	SLC6	radiometry method	binding
CHEMBL1022886	Inhibition of DAT at 10 uM	B	single protein format	Antimicrob. Agents Chemother.	2007	Inhibition		SLC6A3	SLC6	undefined	undefined
CHEMBL1022887	Inhibition of NET at 10 uM	B	single protein format	Antimicrob. Agents Chemother.	2007	Inhibition		SLC6A2	SLC6	undefined	undefined
CHEMBL1023032	Displacement of [125I]RTI-55 from human recombinant DAT expressed in HEK293 cells by scintillation counting	B	cell-based format	J. Med. Chem.	2009	Ki	nM	SLC6A3	SLC6	radiometry method	binding
CHEMBL1023033	Displacement of [125I]RTI-55 from human recombinant SERT expressed in HEK293 cells by scintillation counting	B	cell-based format	J. Med. Chem.	2009	Ki	nM	SLC6A4	SLC6	radiometry method	binding
CHEMBL1024552	Inhibition of [3H]NA uptake at human NET expressed in HEK293 cells	B	cell-based format	Bioorg. Med. Chem. Lett.	2009	IC50	nM	SLC6A2	SLC6	radiometry method	uptake
CHEMBL1024553	Inhibition of [3H]5-HT uptake at human 5HTT expressed in HEK293 cells	B	cell-based format	Bioorg. Med. Chem. Lett.	2009	IC50	nM	SLC6A4	SLC6	radiometry method	uptake
CHEMBL1024554	Inhibition of [3H]DA uptake at human DAT expressed in HEK293 cells	B	cell-based format	Bioorg. Med. Chem. Lett.	2009	IC50	nM	SLC6A3	SLC6	radiometry method	uptake
CHEMBL1025640	Displacement of [3H]citalopram from human SERT	B	single protein format	J. Med. Chem.	2008	Ki	nM	SLC6A4	SLC6	radiometry method	binding
CHEMBL1026453	Displacement of [3H]nisoxetine from human NET at 10 uM	B	single protein format	J. Med. Chem.	2008	Activity	%	SLC6A2	SLC6	radiometry method	binding
CHEMBL1026454	Displacement of [3H]WIN-35428 from human DAT at 10 uM	B	single protein format	J. Med. Chem.	2008	Activity	%	SLC6A3	SLC6	radiometry method	binding
CHEMBL1027232	Displacement of [3H]citalopram from human SERT at 10 uM	B	single protein format	J. Med. Chem.	2008	Activity	%	SLC6A4	SLC6	radiometry method	binding
CHEMBL1027249	Binding affinity to dopamine transporter	B	single protein format	J. Med. Chem.	2008	IC50	nM	SLC6A3	SLC6	undefined	binding
CHEMBL1027250	Binding affinity to norepinephrine transporter	B	single protein format	J. Med. Chem.	2008	IC50	nM	SLC6A2	SLC6	undefined	binding
CHEMBL1030589	Inhibition of human ENT1	B	single protein format	Bioorg. Med. Chem. Lett.	2009	Ki	nM	SLC29A1	SLC29	undefined	undefined
CHEMBL1031333	Inhibition of human NET at 1 uM	B	single protein format	J. Med. Chem.	2009	Inhibition	%	SLC6A2	SLC6	undefined	undefined
CHEMBL1031334	Inhibition of human DAT at 1 uM	B	single protein format	J. Med. Chem.	2009	Inhibition	%	SLC6A3	SLC6	undefined	undefined
CHEMBL1031544	Inhibition of [3H]dopamine reuptake at human DAT expressed in HEK cells	B	cell-based format	Bioorg. Med. Chem.	2009	IC50	nM	SLC6A3	SLC6	radiometry method	uptake
CHEMBL1031545	Displacement of [125I]RTI55 from human DAT expressed in HEK cells	B	cell-based format	Bioorg. Med. Chem.	2009	Ki	nM	SLC6A3	SLC6	radiometry method	binding
CHEMBL1031546	Displacement of [125I]RTI55 from human SERT expressed in HEK cells	B	cell-based format	Bioorg. Med. Chem.	2009	Ki	nM	SLC6A4	SLC6	radiometry method	binding
CHEMBL1031547	Displacement of [125I]RTI55 from human NET expressed in HEK cells	B	cell-based format	Bioorg. Med. Chem.	2009	Ki	nM	SLC6A2	SLC6	radiometry method	binding
CHEMBL1031548	Inhibition of [3H]serotonin reuptake at human SERT expressed in HEK cells	B	cell-based format	Bioorg. Med. Chem.	2009	IC50	nM	SLC6A4	SLC6	radiometry method	uptake
CHEMBL1031549	Inhibition of [3H]norepinephrine reuptake at human NET expressed in HEK cells	B	cell-based format	Bioorg. Med. Chem.	2009	IC50	nM	SLC6A2	SLC6	radiometry method	uptake
CHEMBL1031550	Ratio of IC50 for [3H]dopamine uptake at human SERT transfected in HEK cells to Ki for human SERT expressed in HEK cells	B	cell-based format	Bioorg. Med. Chem.	2009	Ratio		SLC6A4	SLC6	radiometry method	uptake
CHEMBL1032746	Displacement of [3H]WIN-35428 from human dopamine transporter expressed in mouse N2A cells by scintillation counting	B	cell-based format	Bioorg. Med. Chem.	2009	Ki	nM	SLC6A3	SLC6	radiometry method	binding
CHEMBL1032747	Inhibition of [3H]dopamine uptake at human dopamine transporter expressed in mouse N2A cells by scintillation counting	B	cell-based format	Bioorg. Med. Chem.	2009	IC50	nM	SLC6A3	SLC6	radiometry method	uptake
CHEMBL1032748	Ratio of IC50 for [3H]dopamine uptake at human dopamine transporter expressed in mouse N2A cells to Ki for displacement of [3H]WIN-35428 from human dopamine transporter expressed in mouse N2A cells	B	cell-based format	Bioorg. Med. Chem.	2009	Ratio		SLC6A3	SLC6	radiometry method	uptake
CHEMBL1032750	Binding affinity to 6xHis-tagged human dopamine transporter expressed in HEK293 cells assessed as drug incorporation at 30 nM after 1 hr by SDS-PAGE analysis	B	cell-based format	Bioorg. Med. Chem.	2009	Activity		SLC6A3	SLC6	undefined	binding
CHEMBL1032752	Binding affinity to 6xHis-tagged human dopamine transporter expressed in HEK293 cells assessed as drug incorporation at 30 nM after 1 hr by SDS-PAGE analysis in presence of cocaine	B	cell-based format	Bioorg. Med. Chem.	2009	Activity		SLC6A3	SLC6	undefined	binding
CHEMBL1033204	Inhibition of human DAT at 3 uM	B	single protein format	J. Med. Chem.	2008	Inhibition	%	SLC6A3	SLC6	undefined	undefined
CHEMBL1033206	Inhibition of human NET at 3 uM	B	single protein format	J. Med. Chem.	2008	Inhibition	%	SLC6A2	SLC6	undefined	undefined
CHEMBL1033207	Inhibition of human SERT at 3 uM	B	single protein format	J. Med. Chem.	2008	Inhibition	%	SLC6A4	SLC6	undefined	undefined
CHEMBL1033939	Inhibition of dopamine transporter at 10 uM	B	single protein format	J. Med. Chem.	2008	Inhibition	%	SLC6A3	SLC6	undefined	undefined
CHEMBL1036604	Binding affinity to serotonin transporter	B	single protein format	J. Med. Chem.	2008	IC50	nM	SLC6A4	SLC6	undefined	binding
CHEMBL1037264	Displacement of SAENTA-fluorescein from human ENT1 in HL60 cells by flow cytometry	B	cell-based format	Bioorg. Med. Chem. Lett.	2009	IC50	nM	SLC29A1	SLC29	fluorescence method	binding
CHEMBL1037266	Binding affinity to human ENT1 in HL60 cells by flow cytometry	B	cell-based format	Bioorg. Med. Chem. Lett.	2009	Kd	nM	SLC29A1	SLC29	fluorescence method	binding
CHEMBL1037267	Binding affinity to human ENT1 in Capan1 cells by flow cytometry	B	cell-based format	Bioorg. Med. Chem. Lett.	2009	Kd	nM	SLC29A1	SLC29	fluorescence method	binding
CHEMBL1037268	Binding affinity to human ENT1 in panc1 cells by flow cytometry	B	cell-based format	Bioorg. Med. Chem. Lett.	2009	Kd	nM	SLC29A1	SLC29	fluorescence method	binding
CHEMBL1037269	Binding affinity to human ENT1 in MIA-PaCa2 cells by flow cytometry	B	cell-based format	Bioorg. Med. Chem. Lett.	2009	Kd	nM	SLC29A1	SLC29	fluorescence method	binding
CHEMBL1037270	Binding affinity to human ENT1 in BX-PC3 cells by flow cytometry	B	cell-based format	Bioorg. Med. Chem. Lett.	2009	Kd	nM	SLC29A1	SLC29	fluorescence method	binding
CHEMBL1037271	Binding affinity to human ENT1 in SK-PC1 cells by flow cytometry	B	cell-based format	Bioorg. Med. Chem. Lett.	2009	Kd	nM	SLC29A1	SLC29	fluorescence method	binding
CHEMBL1038082	Inhibition of human NE transporter at 10 uM	B	single protein format	Bioorg. Med. Chem. Lett.	2009	Activity		SLC6A2	SLC6	undefined	undefined
CHEMBL1038296	Inhibition of norepinephrine reuptake at human NET expressed in MDCK-Net6 cells	B	cell-based format	Bioorg. Med. Chem. Lett.	2009	IC50	nM	SLC6A2	SLC6	undefined	uptake
CHEMBL1038297	Inhibition of serotonin uptake at human SERT expressed in JAR cells	B	cell-based format	Bioorg. Med. Chem. Lett.	2009	IC50	nM	SLC6A4	SLC6	undefined	uptake
CHEMBL1038299	Displacement of [3H]WIN-35428 from human recombinant DAT expressed in CHO cells at 1 uM	B	cell-based format	Bioorg. Med. Chem. Lett.	2009	Inhibition	%	SLC6A3	SLC6	radiometry method	binding
CHEMBL1038300	Displacement of [3H]Nisoxetine from human recombinant NET expressed in MDCK cells	B	cell-based format	Bioorg. Med. Chem. Lett.	2009	IC50	nM	SLC6A2	SLC6	radiometry method	binding
CHEMBL1038438	Displacement of [125I]RTI-55 from human recombinant DAT expressed in HEK293 cells	B	cell-based format	Bioorg. Med. Chem.	2009	Ki	nM	SLC6A3	SLC6	radiometry method	binding
CHEMBL1038439	Displacement of [125I]RTI-55 from human recombinant SERT expressed in HEK293 cells	B	cell-based format	Bioorg. Med. Chem.	2009	Ki	nM	SLC6A4	SLC6	radiometry method	binding
CHEMBL1038440	Displacement of [125I]RTI-55 from human recombinant NET expressed in HEK293 cells by scintillation counting	B	cell-based format	Bioorg. Med. Chem.	2009	Ki	nM	SLC6A2	SLC6	radiometry method	binding
CHEMBL1038441	Inhibition of [3H]DA reuptake at human DAT expressed in HEK293 cells	B	cell-based format	Bioorg. Med. Chem.	2009	IC50	nM	SLC6A3	SLC6	radiometry method	uptake
CHEMBL1038442	Inhibition of [3H]5HT reuptake at human SERT expressed in HEK293 cells	B	cell-based format	Bioorg. Med. Chem.	2009	IC50	nM	SLC6A4	SLC6	radiometry method	uptake
CHEMBL1038443	Inhibition of [3H]NE reuptake at human NET expressed in HEK cells	B	cell-based format	Bioorg. Med. Chem.	2009	IC50	nM	SLC6A2	SLC6	radiometry method	uptake
CHEMBL1039162	Inhibition of norepinephrine reuptake at human NET expressed in MDCK-Net6 cells at 1000 nM	B	cell-based format	Bioorg. Med. Chem. Lett.	2009	Inhibition	%	SLC6A2	SLC6	undefined	uptake
CHEMBL1039798	Inhibition of [3H]norepinephrine uptake at human NET expressed in MDCK-Net6 cells at 1000 nM after 10 mins by scintillation counting	B	cell-based format	Bioorg. Med. Chem.	2009	Inhibition	%	SLC6A2	SLC6	radiometry method	uptake
CHEMBL1039803	Inhibition of [3H]hydroxytryptamine creatinine sulfate uptake at human SERT expressed in human JAR cells at 1 uM after 10 mins by scintillation counting	B	cell-based format	Bioorg. Med. Chem.	2009	Inhibition	%	SLC6A4	SLC6	radiometry method	uptake
CHEMBL1039804	Inhibition of [3H]WIN-35428 binding to human DAT expressed in CHO cells at 1 uM after 20 mins by scintillation counting	B	cell-based format	Bioorg. Med. Chem.	2009	Inhibition	%	SLC6A3	SLC6	radiometry method	binding
CHEMBL1040199	Displacement of [3H]citalopram from human serotonin transporter expressed in HEK293 cells by scintillation proximity assay	B	cell-based format	Bioorg. Med. Chem. Lett.	2009	Ki	nM	SLC6A4	SLC6	radiometry method	binding
CHEMBL1040428	Displacement of [3H]WIN-35428 from DAT	B	single protein format	Bioorg. Med. Chem.	2009	IC50	nM	SLC6A3	SLC6	radiometry method	binding
CHEMBL1040429	Displacement of [3H]paroxetine from 5-HTT	B	single protein format	Bioorg. Med. Chem.	2009	Ki	nM	SLC6A4	SLC6	radiometry method	binding
CHEMBL1040430	Displacement of [3H]nisoxetine from NET	B	single protein format	Bioorg. Med. Chem.	2009	Ki	nM	SLC6A2	SLC6	radiometry method	binding
CHEMBL1040741	Inhibition of human SGLT2 expressed in HEK293 cells assessed as inhibition of [14C]alpha-methylglucopyranoside uptake	B	cell-based format	J. Med. Chem.	2009	IC50	nM	SLC5A2	SLC5	radiometry method	uptake
CHEMBL1040744	Inhibition of human SGLT1 expressed in HEK293 cells assessed as inhibition of [14C]alpha-methylglucopyranoside uptake	B	cell-based format	J. Med. Chem.	2009	IC50	nM	SLC5A1	SLC5	radiometry method	uptake
CHEMBL1041215	Inhibition of human SERT	B	single protein format	J. Med. Chem.	2009	IC50	nM	SLC6A4	SLC6	undefined	undefined
CHEMBL1041758	Displacement of [125I]RTI55 from cloned human DAT expressed in HEK293 cells	B	cell-based format	J. Med. Chem.	2009	Ki	nM	SLC6A3	SLC6	radiometry method	binding
CHEMBL1041759	Displacement of [125I]RTI55 from cloned human SERT expressed in HEK293 cells	B	cell-based format	J. Med. Chem.	2009	Ki	nM	SLC6A4	SLC6	radiometry method	binding
CHEMBL1041760	Displacement of [125I]RTI55 from cloned human NET expressed in HEK293 cells	B	cell-based format	J. Med. Chem.	2009	Ki	nM	SLC6A2	SLC6	radiometry method	binding
CHEMBL1041761	Inhibition of [3H]dopamine reuptake at human DAT expressed in HEK293 cells	B	cell-based format	J. Med. Chem.	2009	IC50	nM	SLC6A3	SLC6	radiometry method	uptake
CHEMBL1041762	Inhibition of [3H]serotonin reuptake at human SERT expressed in HEK293 cells	B	cell-based format	J. Med. Chem.	2009	IC50	nM	SLC6A4	SLC6	radiometry method	uptake
CHEMBL1041763	Inhibition of [3H]norepinephrine reuptake at human NET expressed in HEK293 cells	B	cell-based format	J. Med. Chem.	2009	IC50	nM	SLC6A2	SLC6	radiometry method	uptake
CHEMBL1043168	Inhibition of human SGLT2 expressed in HEK293.ETN cells assessed as methyl-alpha-D-[U-14C]glucopyranoside uptake by scintillation counting	B	cell-based format	Bioorg. Med. Chem. Lett.	2009	IC50	nM	SLC5A2	SLC5	radiometry method	uptake
CHEMBL1043169	Inhibition of human SGLT2 expressed in HEK293.ETN cells assessed as methyl-alpha-D-[U-14C]glucopyranoside uptake at 1 uM by scintillation counting	B	cell-based format	Bioorg. Med. Chem. Lett.	2009	Inhibition	%	SLC5A2	SLC5	radiometry method	uptake
CHEMBL1043170	Inhibition of human SGLT1 expressed in african green monkey COS7 cells assessed as methyl-alpha-D-[U-14C]glucopyranoside uptake by scintillation counting	B	cell-based format	Bioorg. Med. Chem. Lett.	2009	IC50	nM	SLC5A1	SLC5	radiometry method	uptake
CHEMBL1043171	Inhibition of human SGLT1 expressed in african green monkey COS7 cells assessed as methyl-alpha-D-[U-14C]glucopyranoside uptake at 100 uM by scintillation counting	B	cell-based format	Bioorg. Med. Chem. Lett.	2009	Inhibition	%	SLC5A1	SLC5	radiometry method	uptake
CHEMBL1043173	Inhibition of human SGLT2 expressed in HEK293.ETN cells assessed as methyl-alpha-D-[U-14C]glucopyranoside uptake at 10 nM by scintillation counting	B	cell-based format	Bioorg. Med. Chem. Lett.	2009	Inhibition	%	SLC5A2	SLC5	radiometry method	uptake
CHEMBL1043355	Inhibition of norepinephrine reuptake at NET	B	single protein format	Bioorg. Med. Chem.	2009	Ki	nM	SLC6A2	SLC6	undefined	uptake
CHEMBL1043357	Inhibition of [3H]nisoxetine binding to human NET expressed in MDCK-Net6 cells after 2 hrs by scintillation counting	B	cell-based format	Bioorg. Med. Chem.	2009	Ki	nM	SLC6A2	SLC6	radiometry method	binding
CHEMBL1043358	Inhibition of [3H]norepinephrine uptake at human NET expressed in MDCK-Net6 cells after 10 mins by scintillation counting	B	cell-based format	Bioorg. Med. Chem.	2009	IC50	nM	SLC6A2	SLC6	radiometry method	uptake
CHEMBL1044012	Inhibition of human SGLT1 expressed in african green monkey COS7 cells assessed as methyl-alpha-D-[U-14C]glucopyranoside uptake at 10 uM by scintillation counting	B	cell-based format	Bioorg. Med. Chem. Lett.	2009	Inhibition	%	SLC5A1	SLC5	radiometry method	uptake
CHEMBL1044081	Inhibition of human SERT expressed in JAR cells	B	cell-based format	Bioorg. Med. Chem. Lett.	2009	IC50	nM	SLC6A4	SLC6	undefined	undefined
CHEMBL1044082	Inhibition of human NET expressed in MDCK-Net6 cells	B	cell-based format	Bioorg. Med. Chem. Lett.	2009	IC50	nM	SLC6A2	SLC6	undefined	undefined
CHEMBL1044084	Displacement of [3H]WIN-35428 from human DAT expressed in CHO cells	B	cell-based format	Bioorg. Med. Chem. Lett.	2009	Inhibition	%	SLC6A3	SLC6	radiometry method	binding
CHEMBL1044204	Displacement of [125I]methyl 3-(4-iodophenyl)-8-methyl-8-aza-bicyclo[3.2.1]octane-2-carboxylate from human recombinant DAT expressed in african green monkey COS1 cells by liquid scintillation counting	B	cell-based format	Bioorg. Med. Chem.	2009	Ki	nM	SLC6A3	SLC6	radiometry method	binding
CHEMBL1044205	Displacement of [125I]methyl 3-(4-iodophenyl)-8-methyl-8-aza-bicyclo[3.2.1]octane-2-carboxylate from human recombinant SERT expressed in african green monkey COS1 cells by liquid scintillation counting	B	cell-based format	Bioorg. Med. Chem.	2009	Ki	nM	SLC6A4	SLC6	radiometry method	binding
CHEMBL1044206	Displacement of [125I]methyl 3-(4-iodophenyl)-8-methyl-8-aza-bicyclo[3.2.1]octane-2-carboxylate from human recombinant NET expressed in african green monkey COS1 cells by liquid scintillation counting	B	cell-based format	Bioorg. Med. Chem.	2009	Ki	nM	SLC6A2	SLC6	radiometry method	binding
CHEMBL1044344	Binding affinity to VMAT2	B	single protein format	Bioorg. Med. Chem. Lett.	2009	Ki	nM	SLC18A2	SLC18	undefined	binding
CHEMBL1044436	Binding affinity to 5HT receptor	B	single protein format	Bioorg. Med. Chem. Lett.	2009	Activity	%	SLC6A4	SLC6	undefined	binding
CHEMBL1045565	Inhibition of GLUT2-mediated [14C]D-glucose uptake in human MCF7 cells by liquid scintillation counting	B	cell-based format	Bioorg. Med. Chem.	2009	Ki	nM	SLC2A2	SLC2	radiometry method	uptake
CHEMBL1045566	Inhibition of GLUT2-mediated [14C]D-glucose uptake in human MDA-MB-231 cells by liquid scintillation counting	B	cell-based format	Bioorg. Med. Chem.	2009	Ki	nM	SLC2A2	SLC2	radiometry method	uptake
CHEMBL1045567	Inhibition of GLUT5-mediated [14C]D-fructose uptake in human MCF7 cells by liquid scintillation counting	B	cell-based format	Bioorg. Med. Chem.	2009	Ki	nM	SLC2A5	SLC2	radiometry method	uptake
CHEMBL1045568	Inhibition of GLUT5-mediated [14C]D-fructose uptake in human MDA-MB-231 cells by liquid scintillation counting	B	cell-based format	Bioorg. Med. Chem.	2009	Ki	nM	SLC2A5	SLC2	radiometry method	uptake
CHEMBL1046285	Displacement of [35S](2S,3S,4S,5R,6S)-6-(4-((2S,3R)-3-((S)-3-(4-fluorophenyl)-3-hydroxypropyl)-1-(4-(3-(methylsulfonamido)prop-1-ynyl)phenyl)-4-oxoazetidin-2-yl)phenoxy)-3,4,5-trihydroxytetrahydro-2H-pyran-2-carboxylic acid from human intestinal brush border membrane NPC1L1 by single tube filtration assay	B	assay format	Bioorg. Med. Chem. Lett.	2009	IC50	nM	NPC1L1	SLC65	radiometry method	binding
CHEMBL1046286	Displacement of [35S](2S,3S,4S,5R,6S)-6-(4-((2S,3R)-3-((S)-3-(4-fluorophenyl)-3-hydroxypropyl)-1-(4-(3-(methylsulfonamido)prop-1-ynyl)phenyl)-4-oxoazetidin-2-yl)phenoxy)-3,4,5-trihydroxytetrahydro-2H-pyran-2-carboxylic acid from recombinant human NPC1L1 expressed in HEK cells by single tube filtration assay	B	cell-based format	Bioorg. Med. Chem. Lett.	2009	IC50	nM	NPC1L1	SLC65	radiometry method	binding
CHEMBL1047378	Displacement of [125I]RTI-55 from human NET expressed in HEK293 cells	B	cell-based format	Bioorg. Med. Chem. Lett.	2009	Ki	nM	SLC6A2	SLC6	radiometry method	binding
CHEMBL1047379	Displacement of [125I]RTI-55 from human DAT expressed in HEK293 cells	B	cell-based format	Bioorg. Med. Chem. Lett.	2009	Ki	nM	SLC6A3	SLC6	radiometry method	binding
CHEMBL1047380	Displacement of [125I]RTI-55 from human SERT expressed in HEK293 cells	B	cell-based format	Bioorg. Med. Chem. Lett.	2009	Ki	nM	SLC6A4	SLC6	radiometry method	binding
CHEMBL1047383	Inhibition of norepinephrine uptake at human NET expressed in HEK293 cells	B	cell-based format	Bioorg. Med. Chem. Lett.	2009	EC50	nM	SLC6A2	SLC6	undefined	uptake
CHEMBL1047384	Inhibition of dopamine uptake at human DAT expressed in HEK293 cells	B	cell-based format	Bioorg. Med. Chem. Lett.	2009	EC50	nM	SLC6A3	SLC6	undefined	uptake
CHEMBL1047385	Inhibition of [3H]5-HT uptake at human 5HTT expressed in HEK293 cells	B	cell-based format	Bioorg. Med. Chem. Lett.	2009	EC50	nM	SLC6A4	SLC6	radiometry method	uptake
CHEMBL1048565	Displacement of labeled paroxetine from 5-HT transporter	B	single protein format	Bioorg. Med. Chem. Lett.	2010	Ki	nM	SLC6A4	SLC6	undefined	binding
CHEMBL1048875	Inhibition of serotonin reuptake at human serotonin transporter expressed in HEK293 cells after 5 mins by scintillation counting	B	cell-based format	Bioorg. Med. Chem. Lett.	2009	IC50	nM	SLC6A4	SLC6	radiometry method	uptake
CHEMBL1048876	Inhibition of noradrenaline reuptake at human noradrenaline transporter expressed in HEK293 cells after 15 mins by scintillation counting	B	cell-based format	Bioorg. Med. Chem. Lett.	2009	IC50	nM	SLC6A2	SLC6	radiometry method	uptake
CHEMBL1048877	Inhibition of dopamine reuptake at human dopamine transporter expressed in HEK293 cells after 5 mins by scintillation counting	B	cell-based format	Bioorg. Med. Chem. Lett.	2009	IC50	nM	SLC6A3	SLC6	radiometry method	uptake
CHEMBL1048916	Binding affinity to NET at 1 uM	B	single protein format	J. Med. Chem.	2009	Activity	%	SLC6A2	SLC6	undefined	binding
CHEMBL1050454	Inhibition of DAT	B	single protein format	Bioorg. Med. Chem.	2009	IC50	nM	SLC6A3	SLC6	undefined	undefined
CHEMBL1050455	Inhibition of NET	B	single protein format	Bioorg. Med. Chem.	2009	IC50	nM	SLC6A2	SLC6	undefined	undefined
CHEMBL1050456	Inhibition of SERT	B	single protein format	Bioorg. Med. Chem.	2009	IC50	nM	SLC6A4	SLC6	undefined	undefined
CHEMBL1050643	Inhibition of human SGLT2 transfected in HEK293.ETN cells assessed as AMG uptake after 1.5 hrs by scintillation counting	B	cell-based format	Bioorg. Med. Chem. Lett.	2009	IC50	nM	SLC5A2	SLC5	radiometry method	uptake
CHEMBL1050644	Inhibition of human SGLT1 transfected in COS-7 cells assessed as AMG uptake after 2 hrs by scintillation counting	B	cell-based format	Bioorg. Med. Chem. Lett.	2009	IC50	nM	SLC5A1	SLC5	radiometry method	uptake
CHEMBL1051044	Inhibition of SERT	B	single protein format	Bioorg. Med. Chem. Lett.	2009	Ki	nM	SLC6A4	SLC6	undefined	undefined
CHEMBL1051045	Inhibition of NET	B	single protein format	Bioorg. Med. Chem. Lett.	2009	Ki	nM	SLC6A2	SLC6	undefined	undefined
CHEMBL1051046	Inhibition of DAT	B	single protein format	Bioorg. Med. Chem. Lett.	2009	Ki	nM	SLC6A3	SLC6	undefined	undefined
CHEMBL1053207	Inhibition of human dopamine transporter	B	single protein format	Bioorg. Med. Chem. Lett.	2009	IC50	nM	SLC6A3	SLC6	undefined	undefined
CHEMBL1053230	Displacement of [3H]imipramine from human serotonin transporter expressed in CHO cell membrane by scintillation counting	B	cell-based format	Bioorg. Med. Chem. Lett.	2009	IC50	nM	SLC6A4	SLC6	radiometry method	binding
CHEMBL1055024	Inhibition of [3H]norepinephrine uptake at human NET expressed in MDCK-Net6 cells by scintillation counting	B	cell-based format	J. Med. Chem.	2009	IC50	nM	SLC6A2	SLC6	radiometry method	uptake
CHEMBL1055025	Inhibition of [3H]nisoxetine binding to human NET expressed in MDCK-Net6 cells by plate scintillation counting	B	cell-based format	J. Med. Chem.	2009	IC50	nM	SLC6A2	SLC6	radiometry method	binding
CHEMBL1055026	Inhibition of [3H]hydroxytryptamine creatinine sulfate uptake at human SERT expressed in human JAR cells	B	cell-based format	J. Med. Chem.	2009	IC5	nM	SLC6A4	SLC6	radiometry method	uptake
CHEMBL1055027	Inhibition of [3H]hydroxytryptamine creatinine sulfate uptake at human SERT expressed in human JAR cells at 1 uM	B	cell-based format	J. Med. Chem.	2009	Inhibition	%	SLC6A4	SLC6	radiometry method	uptake
CHEMBL1055028	Inhibition of [3H]WIN-35428 binding to human recombinant DAT expressed in CHO cells by scintillation counting	B	cell-based format	J. Med. Chem.	2009	IC5	nM	SLC6A3	SLC6	radiometry method	binding
CHEMBL1055029	Inhibition of [3H]WIN-35428 binding to human recombinant DAT expressed in CHO cells at 10 uM by scintillation counting	B	cell-based format	J. Med. Chem.	2009	Inhibition	%	SLC6A3	SLC6	radiometry method	binding
CHEMBL1055030	Inhibition of [3H]WIN-35428 binding to human recombinant DAT expressed in CHO cells at 1 uM by scintillation counting	B	cell-based format	J. Med. Chem.	2009	Inhibition	%	SLC6A3	SLC6	radiometry method	binding
CHEMBL1055306	Inhibition of SERT	B	single protein format	J. Med. Chem.	2009	IC50	nM	SLC6A4	SLC6	undefined	undefined
CHEMBL1055307	Inhibition of NET	B	single protein format	J. Med. Chem.	2009	IC50	nM	SLC6A2	SLC6	undefined	undefined
CHEMBL1055308	Inhibition of DAT	B	single protein format	J. Med. Chem.	2009	IC50	nM	SLC6A3	SLC6	undefined	undefined
CHEMBL1056235	Inhibition of human norepinephrine transporter at 10 uM	B	single protein format	Bioorg. Med. Chem. Lett.	2009	Inhibition		SLC6A2	SLC6	undefined	undefined
CHEMBL1059101	Inhibition of ENT1-mediated 99mTc-HAra-C uptake in human H441 cells	B	cell-based format	Bioorg. Med. Chem. Lett.	2009	Inhibition		SLC29A1	SLC29	radiometry method	uptake
CHEMBL1059102	Inhibition of ENT1-mediated 99mTc-HAra-C uptake in human MIAPaCa-2 cells	B	cell-based format	Bioorg. Med. Chem. Lett.	2009	Inhibition		SLC29A1	SLC29	radiometry method	uptake
CHEMBL1059103	Inhibition of ENT1-mediated 99mTc-HAra-C uptake in human PANC-1 cells	B	cell-based format	Bioorg. Med. Chem. Lett.	2009	Inhibition		SLC29A1	SLC29	radiometry method	uptake
CHEMBL1060392	Antagonist activity at human 5HT transporter expressed in staurosporine treated human JAR cells	F	cell-based format	J. Med. Chem.	2009	IC50	nM	SLC6A4	SLC6	undefined	undefined
CHEMBL1061664	Inhibition of [3H]serotonin reuptake at serotonin transporter	B	single protein format	J. Med. Chem.	2009	Ki	nM	SLC6A4	SLC6	radiometry method	uptake
CHEMBL1061665	Inhibition of [3H]norepinephrine reuptake at norepinephrine transporter	B	single protein format	J. Med. Chem.	2009	Ki	nM	SLC6A2	SLC6	radiometry method	uptake
CHEMBL1061666	Inhibition of [3H]dopamine reuptake at dopamine transporter	B	single protein format	J. Med. Chem.	2009	Ki	nM	SLC6A3	SLC6	radiometry method	uptake
CHEMBL1062479	Displacement of radioligand from human recombinant DAT expressed in HEK293 cells by scintillation proximity assay	B	cell-based format	Bioorg. Med. Chem. Lett.	2009	Ki	nM	SLC6A3	SLC6	radiometry method	binding
CHEMBL1062480	Displacement of [3H]citalopram from human recombinant SERT expressed in HEK293 cells by scintillation proximity assay	B	cell-based format	Bioorg. Med. Chem. Lett.	2009	Ki	nM	SLC6A4	SLC6	radiometry method	binding
CHEMBL1062482	Displacement of [3H]nisoxetine from human recombinant NET expressed in HEK293 cells by scintillation proximity assay	B	cell-based format	Bioorg. Med. Chem. Lett.	2009	Ki	nM	SLC6A2	SLC6	radiometry method	binding
CHEMBL1064059	Displacement of [125I]RTI-55 from human SERT expressed in HEK293 cells	B	cell-based format	Bioorg. Med. Chem. Lett.	2009	IC50	nM	SLC6A4	SLC6	radiometry method	binding
CHEMBL1064060	Displacement of [125I]RTI-55 from human DAT expressed in HEK293 cells	B	cell-based format	Bioorg. Med. Chem. Lett.	2009	IC50	nM	SLC6A3	SLC6	radiometry method	binding
CHEMBL1064061	Displacement of [125I]nisoxetine from human NET expressed in HEK293 cells	B	cell-based format	Bioorg. Med. Chem. Lett.	2009	IC50	nM	SLC6A2	SLC6	radiometry method	binding
CHEMBL1064404	Inhibition of [3H]dopamine uptake at human DAT expressed in HEK293 cells	B	cell-based format	J. Med. Chem.	2010	IC50	nM	SLC6A3	SLC6	radiometry method	uptake
CHEMBL1064405	Inhibition of [3H]norepinephrine uptake at human NET expressed in HEK293 cells	B	cell-based format	J. Med. Chem.	2010	IC50	nM	SLC6A2	SLC6	radiometry method	uptake
CHEMBL1064406	Inhibition of [3H]serotonin uptake at human SERT expressed in HEK293 cells	B	cell-based format	J. Med. Chem.	2010	IC50	nM	SLC6A4	SLC6	radiometry method	uptake
CHEMBL1065537	Inhibition of DAT PDSP analysis	B	single protein format	Bioorg. Med. Chem.	2010	Activity	%	SLC6A3	SLC6	undefined	undefined
CHEMBL1065538	Inhibition of NET PDSP analysis	B	single protein format	Bioorg. Med. Chem.	2010	Activity	%	SLC6A2	SLC6	undefined	undefined
CHEMBL1065539	Inhibition of SERT PDSP analysis	B	single protein format	Bioorg. Med. Chem.	2010	Activity	%	SLC6A4	SLC6	undefined	undefined
CHEMBL1066196	Inhibition of human PEPT1-mediated [3H]Gly-Sar uptake in human HeLa cells	B	cell-based format	J. Med. Chem.	2010	IC50	nM	SLC15A1	SLC15	radiometry method	uptake
CHEMBL1066747	Displacement of [3H]WIN-35428 from human DAT	B	single protein format	Bioorg. Med. Chem. Lett.	2010	Ki	nM	SLC6A3	SLC6	radiometry method	binding
CHEMBL1066748	Displacement of [3H]Citalopram from human SERT	B	single protein format	Bioorg. Med. Chem. Lett.	2010	Ki	nM	SLC6A4	SLC6	radiometry method	binding
CHEMBL1066749	Displacement of [3H]Nisoxetine from human NET	B	single protein format	Bioorg. Med. Chem. Lett.	2010	Ki	nM	SLC6A2	SLC6	radiometry method	binding
CHEMBL1067646	Displacement of [3H]MTX from human PCFT expressed in Chinese hamster R2 cells at pH 6.8 by Dixon plot	B	cell-based format	J. Med. Chem.	2010	Ki	nM	SLC46A1	SLC46	radiometry method	binding
CHEMBL1067647	Displacement of [3H]MTX from human PCFT expressed in Chinese hamster R2 cells at pH 5.5 by Dixon plot	B	cell-based format	J. Med. Chem.	2010	Ki	nM	SLC46A1	SLC46	radiometry method	binding
CHEMBL1067648	Displacement of [3H]MTX from human RFC expressed in Chinese hamster PC43-10 cells at 10 uM	B	cell-based format	J. Med. Chem.	2010	Activity		SLC19A1	SLC19	radiometry method	binding
CHEMBL1068051	Displacement of [3H]citalopram from human cloned SERT expressed in HEK293 cells	B	cell-based format	Bioorg. Med. Chem.	2010	Ki	nM	SLC6A4	SLC6	radiometry method	binding
CHEMBL1068052	Displacement of [3H]nisoxetine from human cloned NET expressed in HEK293 cells	B	cell-based format	Bioorg. Med. Chem.	2010	Ki	nM	SLC6A2	SLC6	radiometry method	binding
CHEMBL1068127	Binding affinity to VMAT2 receptor	B	single protein format	Bioorg. Med. Chem.	2010	Ki	nM	SLC18A2	SLC18	undefined	binding
CHEMBL1068133	Inhibition of human SGLT2 expressed in COS1 cells assessed as [14C]methyl-alpha-D-glucopyranoside uptake at 50 uM	B	cell-based format	Bioorg. Med. Chem. Lett.	2010	Inhibition	%	SLC5A2	SLC5	radiometry method	uptake
CHEMBL1068134	Inhibition of human SGLT1 expressed in COS1 cells assessed as [14C]methyl-alpha-D-glucopyranoside uptake at 50 uM	B	cell-based format	Bioorg. Med. Chem. Lett.	2010	Inhibition	%	SLC5A1	SLC5	radiometry method	uptake
CHEMBL1068135	Inhibition of human SGLT1 expressed in COS1 cells assessed as [14C]methyl-alpha-D-glucopyranoside uptake at 0.2 uM	B	cell-based format	Bioorg. Med. Chem. Lett.	2010	Inhibition	%	SLC5A1	SLC5	radiometry method	uptake
CHEMBL1068136	Inhibition of human SGLT2 expressed in COS1 cells assessed as [14C]methyl-alpha-D-glucopyranoside uptake at 0.2 uM	B	cell-based format	Bioorg. Med. Chem. Lett.	2010	Inhibition	%	SLC5A2	SLC5	radiometry method	uptake
CHEMBL1068446	Binding affinity to DAT	B	single protein format	Bioorg. Med. Chem. Lett.	2010	Ki	nM	SLC6A3	SLC6	undefined	binding
CHEMBL1068886	Displacement of [3H]WIN-35428 from human recombinant DAT expressed in BacMam virus-transduced cells by scintillation proximity assay	B	cell-based format	J. Med. Chem.	2010	Ki	nM	SLC6A3	SLC6	radiometry method	binding
CHEMBL1068887	Displacement of [3H]nisoxetine from human recombinant NET expressed in BacMam virus-transduced cells by scintillation proximity assay	B	cell-based format	J. Med. Chem.	2010	Ki	nM	SLC6A2	SLC6	radiometry method	binding
CHEMBL1068888	Displacement of [3H]citalopram from human recombinant SERT expressed in BacMam virus-transduced cells by scintillation proximity assay	B	cell-based format	J. Med. Chem.	2010	Ki	nM	SLC6A4	SLC6	radiometry method	binding
CHEMBL1068891	Displacement of [3H]citalopram from human recombinant SERT expressed in LLCPK cells by liquid scintillation counting	B	cell-based format	J. Med. Chem.	2010	Ki	nM	SLC6A4	SLC6	radiometry method	binding
CHEMBL1068892	Displacement of [N-methyl-3H]nisoxetine from human recombinant NET expressed in LLCPK cells by liquid scintillation counting	B	cell-based format	J. Med. Chem.	2010	Ki	nM	SLC6A2	SLC6	radiometry method	binding
CHEMBL1068893	Displacement of [N-methyl-3H]WIN-35428 from human recombinant DAT expressed in LLCPK cells by liquid scintillation counting	B	cell-based format	J. Med. Chem.	2010	Ki	nM	SLC6A3	SLC6	radiometry method	binding
CHEMBL1068908	Inhibition of [3H]serotonin reuptake at human SERT expressed in LLCPK cells by scintillation proximity assay	B	cell-based format	J. Med. Chem.	2010	IC50	nM	SLC6A4	SLC6	radiometry method	uptake
CHEMBL1068909	Inhibition of [3H]noradrenalin reuptake at human NET expressed in LLCPK cells by scintillation proximity assay	B	cell-based format	J. Med. Chem.	2010	IC50	nM	SLC6A2	SLC6	radiometry method	uptake
CHEMBL1068910	Inhibition of [3H]dopamine reuptake at human DAT expressed in LLCPK cells by scintillation proximity assay	B	cell-based format	J. Med. Chem.	2010	IC50	nM	SLC6A3	SLC6	radiometry method	uptake
CHEMBL1069022	Inhibition of human recombinant SGLT2 expressed in CHO cells by liquid scintillation counting	B	cell-based format	Bioorg. Med. Chem.	2010	IC50	nM	SLC5A2	SLC5	radiometry method	undefined
CHEMBL1069112	Inhibition of DAT at 10 uM	B	single protein format	Bioorg. Med. Chem. Lett.	2010	Inhibition	%	SLC6A3	SLC6	undefined	undefined
CHEMBL1069120	Inhibition of NET at 10 uM	B	single protein format	Bioorg. Med. Chem. Lett.	2010	Inhibition	%	SLC6A2	SLC6	undefined	undefined
CHEMBL1069121	Binding affinity to NET	B	single protein format	Bioorg. Med. Chem. Lett.	2010	Ki	nM	SLC6A2	SLC6	undefined	binding
CHEMBL1069371	Agonist activity at NET	F	assay format	Bioorg. Med. Chem. Lett.	2010	EC50	nM	SLC6A2	SLC6	undefined	undefined
CHEMBL1069372	Agonist activity at DAT	F	assay format	Bioorg. Med. Chem. Lett.	2010	EC50	nM	SLC6A3	SLC6	undefined	undefined
CHEMBL1069373	Agonist activity at SERT	F	assay format	Bioorg. Med. Chem. Lett.	2010	EC50	nM	SLC6A4	SLC6	undefined	undefined
CHEMBL1069579	Displacement of [3H]BTCP from human recombinant DAT expressed in CHO cells at 10 uM after 120 mins by scintillation counting	B	cell-based format	Bioorg. Med. Chem. Lett.	2010	Activity	%	SLC6A3	SLC6	radiometry method	binding
CHEMBL1069580	Displacement of [3H]nisoxetine from human recombinant NET expressed in CHO cells at 10 uM after 120 mins by scintillation counting	B	cell-based format	Bioorg. Med. Chem. Lett.	2010	Activity	%	SLC6A2	SLC6	radiometry method	binding
CHEMBL1069581	Displacement of [3H]imipramine from human recombinant SERT expressed in CHO cells at 10 uM after 60 mins by scintillation counting	B	cell-based format	Bioorg. Med. Chem. Lett.	2010	Activity	%	SLC6A4	SLC6	radiometry method	binding
CHEMBL1070061	Displacement of [3H]WIN-35428 from human cloned DAT expressed in HEK293 cells	B	cell-based format	Bioorg. Med. Chem.	2010	Ki	nM	SLC6A3	SLC6	radiometry method	binding
CHEMBL1070173	Inhibition of alpha-D-[U-14C]glucopyranoside uptake at human SGLT1 expressed in african green monkey COS1 cells after 30 mins by liquid scintillation counting	B	cell-based format	Bioorg. Med. Chem.	2010	IC50	nM	SLC5A1	SLC5	radiometry method	uptake
CHEMBL1070174	Inhibition of alpha-D-[U-14C]glucopyranoside uptake at human SGLT2 expressed in african green monkey COS1 cells after 30 mins by liquid scintillation counting	B	cell-based format	Bioorg. Med. Chem.	2010	IC50	nM	SLC5A2	SLC5	radiometry method	uptake
CHEMBL1070175	Inhibition of alpha-D-[U-14C]glucopyranoside uptake at human SGLT1 expressed in african green monkey COS1 cells at 50 uM after 30 mins by liquid scintillation counting	B	cell-based format	Bioorg. Med. Chem.	2010	Inhibition	%	SLC5A1	SLC5	radiometry method	uptake
CHEMBL1070176	Inhibition of alpha-D-[U-14C]glucopyranoside uptake at human SGLT2 expressed in african green monkey COS1 cells at 50 uM after 30 mins by liquid scintillation counting	B	cell-based format	Bioorg. Med. Chem.	2010	Inhibition	%	SLC5A2	SLC5	radiometry method	uptake
CHEMBL1071172	Inhibition of human SERT	B	single protein format	Bioorg. Med. Chem.	2009	IC50	nM	SLC6A4	SLC6	undefined	undefined
CHEMBL1071537	Binding affinity to NET at 10 uM by displacement assay	B	single protein format	J. Med. Chem.	2010	Activity	%	SLC6A2	SLC6	undefined	binding
CHEMBL1071541	Binding affinity to DAT at 10 uM by displacement assay	B	single protein format	J. Med. Chem.	2010	Activity	%	SLC6A3	SLC6	undefined	binding
CHEMBL1072382	Inhibition of serotonin uptake at human SERT expressed in human JAR cells	B	cell-based format	J. Med. Chem.	2010	IC50	nM	SLC6A4	SLC6	undefined	uptake
CHEMBL1072383	Inhibition of norepinephrine uptake at human NET expressed in MDCK-Net6 cells	B	cell-based format	J. Med. Chem.	2010	IC50	nM	SLC6A2	SLC6	undefined	uptake
CHEMBL1072384	Displacement of [3H]nisoxetine from human NET expressed in MDCK-Net6 cells	B	cell-based format	J. Med. Chem.	2010	IC50	nM	SLC6A2	SLC6	radiometry method	binding
CHEMBL1072386	Displacement of [3H]WIN-35428 from human DAT expressed in CHO cells at 1 uM	B	cell-based format	J. Med. Chem.	2010	Inhibition	%	SLC6A3	SLC6	radiometry method	binding
CHEMBL1072387	Displacement of [3H]WIN-35428 from human DAT expressed in CHO cells	B	cell-based format	J. Med. Chem.	2010	IC50	nM	SLC6A3	SLC6	radiometry method	binding
CHEMBL1072817	Inhibition of amino acid transport system xc- in human SNB19 cells assessed as [3H]L-glutamate uptake at 250 uM by liquid scintillation counting	B	cell-based format	Bioorg. Med. Chem.	2010	Activity	%	SLC7A11	SLC7	radiometry method	uptake
CHEMBL1072818	Inhibition of amino acid transport system xc- in human SNB19 cells assessed as [3H]L-glutamate uptake at 500 uM by liquid scintillation counting	B	cell-based format	Bioorg. Med. Chem.	2010	Activity	%	SLC7A11	SLC7	radiometry method	uptake
CHEMBL1072819	Inhibition of [3H]L-glutamate uptake at amino acid transport system xc- in human SNB19 cells at 500 uM by liquid scintillation counting	B	cell-based format	Bioorg. Med. Chem.	2010	Inhibition	%	SLC7A11	SLC7	radiometry method	uptake
CHEMBL1072820	Competitive inhibition of [3H]L-glutamate uptake at amino acid transport system xc- in human SNB19 cells by liquid scintillation counting	B	cell-based format	Bioorg. Med. Chem.	2010	Ki	nM	SLC7A11	SLC7	radiometry method	uptake
CHEMBL1072821	Inhibition of amino acid transport system xc- in human SNB19 cells assessed as [3H]L-glutamate uptake by liquid scintillation counting	B	cell-based format	Bioorg. Med. Chem.	2010	IC50	nM	SLC7A11	SLC7	radiometry method	uptake
CHEMBL1072822	Competitive inhibition of amino acid transport system xc- in human SNB19 cells assessed as [3H]L-glutamate uptake by Michaelis-Menten plot analysis	B	cell-based format	Bioorg. Med. Chem.	2010	Inhibition		SLC7A11	SLC7	radiometry method	uptake
CHEMBL1072824	Activity at amino acid transport system xc- in human SNB19 cells assessed as induction of L-glutamate efflux at 500 uM by fluorometric assay	B	cell-based format	Bioorg. Med. Chem.	2010	Activity		SLC7A11	SLC7	fluorescence method	undefined
CHEMBL1072825	Inhibition of amino acid transport system xc- in human SNB19 cells assessed as attenuation of exchange of extracellular L-cystine with intracellular L-glutamate at 500 uM by fluorometric assay	B	cell-based format	Bioorg. Med. Chem.	2010	Inhibition		SLC7A11	SLC7	fluorescence method	undefined
CHEMBL1072930	Binding affinity to SERT at 10 uM by displacement assay	B	single protein format	J. Med. Chem.	2010	Activity	%	SLC6A4	SLC6	undefined	binding
CHEMBL1072932	Binding affinity to SERT at 10 uM by displacement assay	B	single protein format	J. Med. Chem.	2010	Activity	%	SLC6A4	SLC6	undefined	binding
CHEMBL1073598	Displacement of tritiated NPTS from human glycine transporter 1 expressed in HEK293 cells	B	cell-based format	Bioorg. Med. Chem. Lett.	2010	Ki	nM	SLC6A9	SLC6	radiometry method	binding
CHEMBL1073599	Inhibition of human glycine transporter 2-mediated glycine uptake expressed in HEK293 cells	B	cell-based format	Bioorg. Med. Chem. Lett.	2010	IC50	nM	SLC6A5	SLC6	undefined	uptake
CHEMBL1073786	Displacement of [3H]nisoxetine from human NET expressed in HEK293 cells by scintillation proximity assay	B	cell-based format	Bioorg. Med. Chem. Lett.	2010	Ki	nM	SLC6A2	SLC6	radiometry method	binding
CHEMBL1073787	Displacement of [3H]WIN-35428 from human DAT expressed in HEK293 cells by scintillation proximity assay	B	cell-based format	Bioorg. Med. Chem. Lett.	2010	Ki	nM	SLC6A3	SLC6	radiometry method	binding
CHEMBL1073788	Displacement of [3H]citalopram from human SERT expressed in HEK293 cells by scintillation proximity assay	B	cell-based format	Bioorg. Med. Chem. Lett.	2010	Ki	nM	SLC6A4	SLC6	radiometry method	binding
CHEMBL1074040	Displacement of [I125]RTI-55 from human SERT transfected in human HEK293 cells	B	cell-based format	Bioorg. Med. Chem. Lett.	2010	IC50	nM	SLC6A4	SLC6	radiometry method	binding
CHEMBL1074041	Displacement of [I125]RTI-55 from human DAT transfected in human HEK293 cells	B	cell-based format	Bioorg. Med. Chem. Lett.	2010	IC50	nM	SLC6A3	SLC6	radiometry method	binding
CHEMBL1074042	Displacement of [125I]nisoxetine from human NET transfected in human HEK293 cells	B	cell-based format	Bioorg. Med. Chem. Lett.	2010	IC50	nM	SLC6A2	SLC6	radiometry method	binding
CHEMBL1100588	Displacement of [3H]imipramine from human SERT expressed in HEK293 cells after 30 mins by rapid filtration assay	B	cell-based format	Bioorg. Med. Chem. Lett.	2010	IC50	nM	SLC6A4	SLC6	radiometry method	binding
CHEMBL1100674	Inhibition of norepinephrine transporter at 1 uM	B	single protein format	Bioorg. Med. Chem. Lett.	2010	Activity		SLC6A2	SLC6	undefined	undefined
CHEMBL1100682	Inhibition of norepinephrine transporter at 10 nM	B	single protein format	Bioorg. Med. Chem. Lett.	2010	Activity		SLC6A2	SLC6	undefined	undefined
CHEMBL1100948	Inhibition of human SGLT1 expressed in CHO cells assessed as inhibition of sodium-dependent methyl-alpha-D-[U-14C]glucopyranoside uptake after 2 hrs	B	cell-based format	Bioorg. Med. Chem. Lett.	2010	IC50	nM	SLC5A1	SLC5	radiometry method	uptake
CHEMBL1101142	Inhibition of human SGLT2 expressed in CHO cells assessed as inhibition of sodium-dependent methyl-alpha-D-[U-14C]glucopyranoside uptake after 2 hrs	B	cell-based format	Bioorg. Med. Chem. Lett.	2010	IC50	nM	SLC5A2	SLC5	radiometry method	uptake
CHEMBL1101379	Inhibition of SERT	B	single protein format	Bioorg. Med. Chem. Lett.	2010	Ki	nM	SLC6A4	SLC6	undefined	undefined
CHEMBL1101480	Inhibition of norepinephrine uptake at human NET expressed in MDCK-Net6 cells	B	cell-based format	Bioorg. Med. Chem. Lett.	2010	IC50	nM	SLC6A2	SLC6	undefined	uptake
CHEMBL1101481	Inhibition of serotonin uptake at human SERT expressed in human JAR	B	assay format	Bioorg. Med. Chem. Lett.	2010	IC50	nM	SLC6A4	SLC6	undefined	uptake
CHEMBL1101482	Displacement of [3H]WIN-35428 from human recombinant DAT expressed in CHO cells	B	cell-based format	Bioorg. Med. Chem. Lett.	2010	IC50	nM	SLC6A3	SLC6	radiometry method	binding
CHEMBL1101483	Displacement of [3H]WIN-35428 from human recombinant DAT expressed in CHO cells at 1 uM	B	cell-based format	Bioorg. Med. Chem. Lett.	2010	Inhibition	%	SLC6A3	SLC6	radiometry method	binding
CHEMBL1101484	Inhibition of serotonin uptake at human SERT expressed in human JAR at 1 uM	B	assay format	Bioorg. Med. Chem. Lett.	2010	Inhibition	%	SLC6A4	SLC6	undefined	uptake
CHEMBL1101485	Inhibition of serotonin uptake at human SERT expressed in human JAR at 6 uM	B	assay format	Bioorg. Med. Chem. Lett.	2010	Inhibition	%	SLC6A4	SLC6	undefined	uptake
CHEMBL1101486	Displacement of [3H]WIN-35428 from human recombinant DAT expressed in CHO cells at 10 uM	B	cell-based format	Bioorg. Med. Chem. Lett.	2010	Inhibition	%	SLC6A3	SLC6	radiometry method	binding
CHEMBL1101949	Inhibition of SERT	B	single protein format	Bioorg. Med. Chem. Lett.	2010	Ki	nM	SLC6A4	SLC6	undefined	undefined
CHEMBL1101953	Inhibition of DAT	B	single protein format	Bioorg. Med. Chem. Lett.	2010	Ki	nM	SLC6A3	SLC6	undefined	undefined
CHEMBL1101957	Inhibition of NET	B	single protein format	Bioorg. Med. Chem. Lett.	2010	Ki	nM	SLC6A2	SLC6	undefined	undefined
CHEMBL1103148	Inhibition of GLUT4	B	single protein format	J. Nat. Prod.	2010	Inhibition		SLC2A4	SLC2	undefined	undefined
CHEMBL1105070	Displacement of [3H]nisoxetine from human NET expressed in COS7 cells	B	cell-based format	J. Med. Chem.	2009	Activity		SLC6A2	SLC6	radiometry method	binding
CHEMBL1105071	Inhibition of human NET expressed in COS7 cells assessed as inhibition of [3H]norepinephrine uptake at 1 uM	B	cell-based format	J. Med. Chem.	2009	Activity		SLC6A2	SLC6	radiometry method	uptake
CHEMBL1105072	Inhibition of human NET expressed in COS7 cells assessed as inhibition of [3H]norepinephrine uptake	B	cell-based format	J. Med. Chem.	2009	logEC50		SLC6A2	SLC6	radiometry method	uptake
CHEMBL1106697	Displacement of [3H]Nisoxetine from NET at 10 uM by scintillation counting	B	single protein format	Bioorg. Med. Chem. Lett.	2009	Inhibition	%	SLC6A2	SLC6	radiometry method	binding
CHEMBL1106698	Displacement of [3H]Citalopram from SERT at 10 uM by scintillation counting	B	single protein format	Bioorg. Med. Chem. Lett.	2009	Inhibition	%	SLC6A4	SLC6	radiometry method	binding
CHEMBL1107232	Inhibition of amino acid transport system xc-	B	single protein format	Bioorg. Med. Chem. Lett.	2010	IC50	nM	SLC7A11	SLC7	undefined	undefined
CHEMBL1107362	Inhibition of SGLT1 transfected in african green monkey COS1 cells assessed as alpha-D-[U-14C]glucopyranoside uptake after 30 mins by scintillation counting	B	cell-based format	J. Nat. Prod.	2010	IC50	nM	SLC5A1	SLC5	radiometry method	uptake
CHEMBL1107363	Inhibition of SGLT2 transfected in african green monkey COS1 cells assessed as alpha-D-[U-14C]glucopyranoside uptake after 30 mins by scintillation counting	B	cell-based format	J. Nat. Prod.	2010	IC50	nM	SLC5A2	SLC5	radiometry method	uptake
CHEMBL1108920	Inhibition of human SGLT2 expressed in CHOK1 cells assessed as inhibition of glucose uptake	B	cell-based format	J. Med. Chem.	2010	IC50	nM	SLC5A2	SLC5	undefined	uptake
CHEMBL1108921	Inhibition of human SGLT1 expressed in CHOK1 cells assessed as inhibition of glucose uptake	B	cell-based format	J. Med. Chem.	2010	IC50	nM	SLC5A1	SLC5	undefined	uptake
CHEMBL1110024	Displacement of [3H]citalopram form human SRET by liquid scintillation counting	B	single protein format	Bioorg. Med. Chem. Lett.	2010	Ki	nM	SLC6A4	SLC6	radiometry method	binding
CHEMBL1111988	Inhibition of norepinephrine transporter at 1 uM	B	single protein format	Bioorg. Med. Chem. Lett.	2010	Inhibition	%	SLC6A2	SLC6	undefined	undefined
CHEMBL1112301	Displacement of [3H]5HT from human 5HT transporter expressed in HEK293 cells by scintillation counting	B	cell-based format	Bioorg. Med. Chem. Lett.	2009	Ki	nM	SLC6A4	SLC6	radiometry method	binding
CHEMBL1112302	Displacement of [3H]noradrenaline from human NET receptor expressed in HEK293 cells by scintillation counting	B	cell-based format	Bioorg. Med. Chem. Lett.	2009	Ki	nM	SLC6A2	SLC6	radiometry method	binding
CHEMBL1112303	Displacement of [3H]dopamine from human DAT receptor expressed in HEK293 cells by scintillation counting	B	cell-based format	Bioorg. Med. Chem. Lett.	2009	Ki	nM	SLC6A3	SLC6	radiometry method	binding
CHEMBL1112741	Inhibition of amino acid transport system xc- in human SNB19 cells assessed as [3H]L-glutamate uptake at 500 uM after 24 hrs by liquid scintillation counting	B	cell-based format	Bioorg. Med. Chem. Lett.	2010	Drug uptake	%	SLC7A11	SLC7	radiometry method	uptake
CHEMBL1113948	Induction of human SERT-dependent cytotoxicity in SERT expressing HEK293 cells after 48 hrs by neutral red assay	B	cell-based format	Eur. J. Med. Chem.	2009	EC50	nM	SLC6A4	SLC6	spectrophotometry method	functional
CHEMBL1115565	Inhibition of human NET transfected in MDCK-Net6 cells	B	cell-based format	Bioorg. Med. Chem. Lett.	2010	IC50	nM	SLC6A2	SLC6	undefined	undefined
CHEMBL1115566	Inhibition of human SERT expressed in human JAR cells	B	cell-based format	Bioorg. Med. Chem. Lett.	2010	IC50	nM	SLC6A4	SLC6	undefined	undefined
CHEMBL1115567	Displacement of [3H]WIN-35428 form human DAT expressed in CHO cell membranes	B	cell-based format	Bioorg. Med. Chem. Lett.	2010	IC50	nM	SLC6A3	SLC6	radiometry method	binding
CHEMBL1115636	Inhibition of human NET transfected in MDCK-Net6 cells at 1 uM	B	cell-based format	Bioorg. Med. Chem. Lett.	2010	INH	uM	SLC6A2	SLC6	undefined	undefined
CHEMBL1115637	Inhibition of human SERT expressed in human JAR cells at 1 uM	B	cell-based format	Bioorg. Med. Chem. Lett.	2010	INH	uM	SLC6A4	SLC6	undefined	undefined
CHEMBL1115638	Inhibition of [3H]WIN-35428 binding to human DAT expressed in CHO membranes at 1000 nM	B	cell membrane format	Bioorg. Med. Chem. Lett.	2010	Inhibition	%	SLC6A3	SLC6	radiometry method	binding
CHEMBL1116236	Binding affinity to norepinephrine transporter at 1 uM by radioligand displacement assay	B	single protein format	Eur. J. Med. Chem.	2010	Activity	%	SLC6A2	SLC6	radiometry method	binding
CHEMBL1116246	Binding affinity to dopamine transporter at 10 uM by radioligand displacement assay	B	single protein format	Eur. J. Med. Chem.	2010	Activity		SLC6A3	SLC6	radiometry method	binding
CHEMBL1116247	Binding affinity to norepinephrine transporter at 10 uM by radioligand displacement assay	B	single protein format	Eur. J. Med. Chem.	2010	Activity		SLC6A2	SLC6	radiometry method	binding
CHEMBL1116559	Induction of human SERT-dependent cytotoxicity in SERT expressing human DG75 cells after 48 hrs by neutral red assay	B	cell-based format	Eur. J. Med. Chem.	2009	EC50	nM	SLC6A4	SLC6	spectrophotometry method	functional
CHEMBL1116562	Induction of human SERT-dependent cytotoxicity in SERT expressing HEK293 cells at 1 uM after 48 hrs by neutral red assay	B	cell-based format	Eur. J. Med. Chem.	2009	Activity		SLC6A4	SLC6	spectrophotometry method	functional
CHEMBL1116587	Inhibition of [3H]5-HT uptake at SERT	B	single protein format	Eur. J. Med. Chem.	2009	IC50	nM	SLC6A4	SLC6	radiometry method	uptake
CHEMBL1116588	Inhibition of human noradrenaline transporter	B	single protein format	Eur. J. Med. Chem.	2009	IC50	nM	SLC6A2	SLC6	undefined	undefined
CHEMBL1116589	Inhibition of human dopamine transporter	B	single protein format	Eur. J. Med. Chem.	2009	IC50	nM	SLC6A3	SLC6	undefined	undefined
CHEMBL1116590	Inhibition of [3H]5-HT uptake at human SERT expressed in HEK293 cells after 10 mins by scintillation counting	B	cell-based format	Eur. J. Med. Chem.	2009	Ki	nM	SLC6A4	SLC6	radiometry method	uptake
CHEMBL1116593	Induction of human DAT-dependent cytotoxicity in DAT expressing HEK293 cells after 48 hrs by neutral red assay	B	cell-based format	Eur. J. Med. Chem.	2009	EC50	nM	SLC6A3	SLC6	spectrophotometry method	functional
CHEMBL1116594	Induction of human NET-dependent cytotoxicity in NET expressing HEK293 cells after 48 hrs by neutral red assay	B	cell-based format	Eur. J. Med. Chem.	2009	EC50	nM	SLC6A2	SLC6	spectrophotometry method	functional
CHEMBL1117743	Inhibition of human SGLT2 expressed in CHO cells assessed as [14C]alpha-methyl-D-glucopyranoside uptake after 2 hrs by liquid scintillation counting	B	cell-based format	Bioorg. Med. Chem. Lett.	2010	IC50	nM	SLC5A2	SLC5	radiometry method	uptake
CHEMBL1119143	Displacement of [3H]paroxetine from 5HTT receptor	B	single protein format	Bioorg. Med. Chem. Lett.	2010	Ki	nM	SLC6A4	SLC6	radiometry method	binding
CHEMBL1119374	Activity at LAT1 by Michaelis-Menten constant	B	single protein format	Bioorg. Med. Chem. Lett.	2010	Km	nM	SLC7A5	SLC7	undefined	undefined
CHEMBL1120509	Displacement of [3H]citalopram from human SERT expressed in HEK293 cells by scintillation proximity assay	B	cell-based format	Bioorg. Med. Chem. Lett.	2010	Ki	nM	SLC6A4	SLC6	radiometry method	binding
CHEMBL1120510	Displacement of [3H]nisoxetine from human NET expressed in HEK293 cells by scintillation proximity assay	B	cell-based format	Bioorg. Med. Chem. Lett.	2010	Ki	nM	SLC6A2	SLC6	radiometry method	binding
CHEMBL1120511	Displacement of [3H]dopamine from human DAT expressed in HEK293 cells by scintillation proximity assay	B	cell-based format	Bioorg. Med. Chem. Lett.	2010	Ki	nM	SLC6A3	SLC6	radiometry method	binding
CHEMBL1120736	Inhibition of SERT-mediated serotonin uptake in human JAR cells	B	cell-based format	J. Med. Chem.	2010	IC50	nM	SLC6A4	SLC6	undefined	uptake
CHEMBL1120737	Displacement of [3H]WIN-35428 from human recombinant DAT expressed in CHO cells at 10 uM	B	cell-based format	J. Med. Chem.	2010	Inhibition	%	SLC6A3	SLC6	radiometry method	binding
CHEMBL1120738	Displacement of [3H]WIN-35428 from human recombinant DAT expressed in CHO cells	B	cell-based format	J. Med. Chem.	2010	IC50	nM	SLC6A3	SLC6	radiometry method	binding
CHEMBL1120739	Inhibition of human NET-mediated norepinephrine uptake in MDCK-Net6 cells	B	cell-based format	J. Med. Chem.	2010	IC50	nM	SLC6A2	SLC6	undefined	uptake
CHEMBL1120740	Displacement of [3H]nisoxetine from human NET expressed in MDCK-Net6 cells	B	cell-based format	J. Med. Chem.	2010	IC50	nM	SLC6A2	SLC6	radiometry method	binding
CHEMBL1120741	Inhibition of SERT-mediated serotonin uptake in human JAR cells at 6 uM	B	cell-based format	J. Med. Chem.	2010	Inhibition	%	SLC6A4	SLC6	undefined	uptake
CHEMBL1166721	Binding affinity to GAT3	B	single protein format	Eur. J. Med. Chem.	2010	IC50	nM	SLC6A11	SLC6	undefined	binding
CHEMBL1166722	Binding affinity to GAT2	B	single protein format	Eur. J. Med. Chem.	2010	IC50	nM	SLC6A13	SLC6	undefined	binding
CHEMBL1166723	Binding affinity to GAT1	B	single protein format	Eur. J. Med. Chem.	2010	Ki	nM	SLC6A1	SLC6	undefined	binding
CHEMBL1166725	Binding affinity to BGT-1	B	single protein format	Eur. J. Med. Chem.	2010	Ki	nM	SLC6A12	SLC6	undefined	binding
CHEMBL1167866	Inhibition of human SGLT2 expressed in HEK293 cells assessed as inhibition of [14C]alpha-methyl-D-glucopyranoside uptake after 1.5 hrs by liquid scintillation counting	B	cell-based format	Bioorg. Med. Chem.	2010	IC50	nM	SLC5A2	SLC5	radiometry method	uptake
CHEMBL1167867	Inhibition of human SGLT2 expressed in HEK293 cells assessed as inhibition of [14C]alpha-methyl-D-glucopyranoside uptake at 0.1 uM after 1.5 hrs by liquid scintillation counting	B	cell-based format	Bioorg. Med. Chem.	2010	Inhibition	%	SLC5A2	SLC5	radiometry method	uptake
CHEMBL1167868	Inhibition of human SGLT2 expressed in HEK293 cells assessed as inhibition of [14C]alpha-methyl-D-glucopyranoside uptake at 10 nM after 1.5 hrs by liquid scintillation counting	B	cell-based format	Bioorg. Med. Chem.	2010	Inhibition	%	SLC5A2	SLC5	radiometry method	uptake
CHEMBL1167869	Inhibition of human SGLT1 expressed in african green monkey COS7 cells assessed as inhibition of [14C]alpha-methyl-D-glucopyranoside uptake after 2 hrs by liquid scintillation counting	B	cell-based format	Bioorg. Med. Chem.	2010	IC50	nM	SLC5A1	SLC5	radiometry method	uptake
CHEMBL1167870	Inhibition of human SGLT1 expressed in african green monkey COS7 cells assessed as inhibition of [14C]alpha-methyl-D-glucopyranoside uptake at 100 uM after 2 hrs by liquid scintillation counting	B	cell-based format	Bioorg. Med. Chem.	2010	Inhibition	%	SLC5A1	SLC5	radiometry method	uptake
CHEMBL1168295	Inhibition of human SGLT1 expressed in african green monkey COS7 cells assessed as inhibition of [14C]alpha-methyl-D-glucopyranoside uptake at 1 uM after 2 hrs by liquid scintillation counting	B	cell-based format	Bioorg. Med. Chem.	2010	Inhibition	%	SLC5A1	SLC5	radiometry method	uptake
CHEMBL1168296	Inhibition of human SGLT1 expressed in african green monkey COS7 cells assessed as inhibition of [14C]alpha-methyl-D-glucopyranoside uptake at 10 uM after 2 hrs by liquid scintillation counting	B	cell-based format	Bioorg. Med. Chem.	2010	Inhibition	%	SLC5A1	SLC5	radiometry method	uptake
CHEMBL1168474	Ratio of dapagliflozin IC50 to compound IC50 for human SGLT2	B	single protein format	Bioorg. Med. Chem.	2010	Ratio IC50		SLC5A2	SLC5	undefined	undefined
CHEMBL1169102	Binding affinity to human SERT	B	single protein format	Bioorg. Med. Chem.	2010	IC50	nM	SLC6A4	SLC6	undefined	binding
CHEMBL1169103	Binding affinity to human NET	B	single protein format	Bioorg. Med. Chem.	2010	IC50	nM	SLC6A2	SLC6	undefined	binding
CHEMBL1169104	Binding affinity to human DAT	B	single protein format	Bioorg. Med. Chem.	2010	IC50	nM	SLC6A3	SLC6	undefined	binding
CHEMBL1174564	Displacement of [3H]-Citalopram from SERT expressed in HEK293 cells by scintillation proximity assay	B	cell-based format	Bioorg. Med. Chem. Lett.	2010	Ki	nM	SLC6A4	SLC6	radiometry method	binding
CHEMBL1174565	Displacement of [3H]-Nisoxetine from NET expressed in HEK293 cells by scintillation proximity assay	B	cell-based format	Bioorg. Med. Chem. Lett.	2010	Ki	nM	SLC6A2	SLC6	radiometry method	binding
CHEMBL1174566	Displacement of [3H]-Vanoxerine from DAT expressed in HEK293 cells by scintillation proximity assay	B	cell-based format	Bioorg. Med. Chem. Lett.	2010	Ki	nM	SLC6A3	SLC6	radiometry method	binding
CHEMBL1176113	Inhibition of [3H]dopamine reuptake at human DAT expressed in HEK293 cells after 90 mins by scintillation counting	B	cell-based format	J. Med. Chem.	2010	IC50	nM	SLC6A3	SLC6	radiometry method	uptake
CHEMBL1176114	Inhibition of [3H]norepinephrine reuptake at human NET expressed in HEK293 cells after 90 mins by scintillation counting	B	cell-based format	J. Med. Chem.	2010	IC50	nM	SLC6A2	SLC6	radiometry method	uptake
CHEMBL1176115	Inhibition of [3H]serotonin reuptake at human SERT expressed in HEK293 cells after 90 mins by scintillation counting	B	cell-based format	J. Med. Chem.	2010	IC50	nM	SLC6A4	SLC6	radiometry method	uptake
CHEMBL1176745	Inhibition of [3H]dopamine reuptake at human DAT expressed in pig LLCPK cells after 1 hr	B	cell-based format	J. Med. Chem.	2010	IC50	nM	SLC6A3	SLC6	radiometry method	uptake
CHEMBL1176746	Inhibition of [3H]noradrenalin reuptake at human NET expressed in pig LLCPK cells after 1 hr	B	cell-based format	J. Med. Chem.	2010	IC50	nM	SLC6A2	SLC6	radiometry method	uptake
CHEMBL1176747	Inhibition of [3H]serotonin reuptake at human SERT expressed in pig LLCPK cells after 1 hr	B	cell-based format	J. Med. Chem.	2010	IC50	nM	SLC6A4	SLC6	radiometry method	uptake
CHEMBL1176748	Displacement of [3H]WIN-35428 from human recombinant DAT by SPA	B	single protein format	J. Med. Chem.	2010	Ki	nM	SLC6A3	SLC6	radiometry method	binding
CHEMBL1176749	Displacement of [3H]nisoxetine from human recombinant NET by SPA	B	single protein format	J. Med. Chem.	2010	Ki	nM	SLC6A2	SLC6	radiometry method	binding
CHEMBL1176750	Displacement of [3H]citalopram from human recombinant SERT by SPA	B	single protein format	J. Med. Chem.	2010	Ki	nM	SLC6A4	SLC6	radiometry method	binding
CHEMBL1176758	Displacement of [N-methyl-3H]WIN-35428 from human recombinant DAT expressed in pig LLCPK cells after 2 hrs by liquid scintillation counting	B	cell-based format	J. Med. Chem.	2010	Ki	nM	SLC6A3	SLC6	radiometry method	binding
CHEMBL1176851	Displacement of [N-methyl-3H]nisoxetine from human recombinant NET expressed in pig LLCPK cells after 2 hrs by liquid scintillation counting	B	cell-based format	J. Med. Chem.	2010	Ki	nM	SLC6A2	SLC6	radiometry method	binding
CHEMBL1176921	Displacement of [N-methyl-3H]citalopram from human recombinant SERT expressed in pig LLCPK cells after 2 hrs by liquid scintillation counting	B	cell-based format	J. Med. Chem.	2010	Ki	nM	SLC6A4	SLC6	radiometry method	binding
CHEMBL1177033	Inhibition of human GlyT1b expressed in CHO cells assessed as inhibition of [3H]glycine uptake by liquid scintillation counting	B	cell-based format	J. Med. Chem.	2010	EC50	nM	SLC6A9	SLC6	radiometry method	uptake
CHEMBL1177034	Inhibition of human GlyT2 expressed in CHO cells assessed as inhibition of [3H]glycine uptake by liquid scintillation counting	B	cell-based format	J. Med. Chem.	2010	EC50	nM	SLC6A5	SLC6	radiometry method	uptake
CHEMBL1177270	Inhibition of human ASBT expressed in MDCK cells assessed as inhibition of [3H]taurocholic acid uptake after 10 mins by liquid scintillation counting	B	cell-based format	J. Med. Chem.	2010	Ki	nM	SLC10A2	SLC10	radiometry method	uptake
CHEMBL1212511	Displacement of [3H]BTCP from human recombinant dopamine transporter expressed in CHO cells	B	cell-based format	Bioorg. Med. Chem. Lett.	2010	IC50	nM	SLC6A3	SLC6	radiometry method	binding
CHEMBL1212512	Displacement of [3H]imipramine from human recombinant 5HT transporter expressed in CHO cells	B	cell-based format	Bioorg. Med. Chem. Lett.	2010	IC50	nM	SLC6A4	SLC6	radiometry method	binding
CHEMBL1217025	Inhibition of human OAT1	B	single protein format	J. Med. Chem.	2010	IC50	nM	SLC22A6	SLC22	undefined	undefined
CHEMBL1217026	Inhibition of human OAT3	B	single protein format	J. Med. Chem.	2010	IC50	nM	SLC22A8	SLC22	undefined	undefined
CHEMBL1217027	Inhibition of human OAT4	B	single protein format	J. Med. Chem.	2010	IC50	nM	SLC22A11	SLC22	undefined	undefined
CHEMBL1217133	Displacement of [3H](R,S)-citalopram HBr from human SERT	B	single protein format	J. Med. Chem.	2010	Ki	nM	SLC6A4	SLC6	radiometry method	binding
CHEMBL1217134	Displacement of [125I]RTI55 from human DAT	B	single protein format	J. Med. Chem.	2010	Ki	nM	SLC6A3	SLC6	radiometry method	binding
CHEMBL1217136	Displacement of [3H]nisoxetine from human NET	B	single protein format	J. Med. Chem.	2010	Ki	nM	SLC6A2	SLC6	radiometry method	binding
CHEMBL1217369	Displacement of [3H]imipramine from human SERT expressed in HEK293 cells	B	cell-based format	Bioorg. Med. Chem.	2010	IC50	nM	SLC6A4	SLC6	radiometry method	binding
CHEMBL1217373	Inhibition of human SGLT2	B	single protein format	Bioorg. Med. Chem.	2010	IC50	nM	SLC5A2	SLC5	undefined	undefined
CHEMBL1225485	Inhibition of [3H]serotonin reuptake at serotonin transporter	B	single protein format	Bioorg. Med. Chem. Lett.	2010	Ki	nM	SLC6A4	SLC6	radiometry method	uptake
CHEMBL1225486	Inhibition of [3H]norepinephrine reuptake at norepinephrine transporter	B	single protein format	Bioorg. Med. Chem. Lett.	2010	Ki	nM	SLC6A2	SLC6	radiometry method	uptake
CHEMBL1225487	Inhibition of [3H]dopamine reuptake at dopamine transporter	B	single protein format	Bioorg. Med. Chem. Lett.	2010	Ki	nM	SLC6A3	SLC6	radiometry method	uptake
CHEMBL1225569	Displacement of [3H]WIN-3542 from human DAT at 10 uM	B	single protein format	Bioorg. Med. Chem. Lett.	2010	Inhibition	%	SLC6A3	SLC6	radiometry method	binding
CHEMBL1225672	Displacement of [3H]Nisoxetine from human NET at 10 uM	B	single protein format	Bioorg. Med. Chem. Lett.	2010	Inhibition	%	SLC6A2	SLC6	radiometry method	binding
CHEMBL1225673	Displacement of [3H]Citalopram from human SERT at 10 uM	B	single protein format	Bioorg. Med. Chem. Lett.	2010	Inhibition	%	SLC6A4	SLC6	radiometry method	binding
CHEMBL1225676	Displacement of [3H]WIN-3542 from human DAT	B	single protein format	Bioorg. Med. Chem. Lett.	2010	Ki	nM	SLC6A3	SLC6	radiometry method	binding
CHEMBL1225677	Displacement of [3H]Nisoxetine from human NET	B	single protein format	Bioorg. Med. Chem. Lett.	2010	Ki	nM	SLC6A2	SLC6	radiometry method	binding
CHEMBL1225678	Displacement of [3H]Citalopram from human SERT	B	single protein format	Bioorg. Med. Chem. Lett.	2010	Ki	nM	SLC6A4	SLC6	radiometry method	binding
CHEMBL1226685	Displacement of [3H]5-[(3-hydroxypropyl)thio]-3-methyl-1-[2-(methyl-t)propyl-2,3-t2]-6-(1-naphthalenylmethyl)-1H-pyrrolo[3,4-d]pyrimidine-2,4(3H,6H)-dione from MCT1 in human Jurkat cell membranes	B	cell-based format	Nat. Chem. Biol.	2005	Ki	nM	SLC16A1	SLC16	radiometry method	binding
CHEMBL1226686	Displacement of [3H]5-[(3-hydroxypropyl)thio]-3-methyl-1-[2-(methyl-t)propyl-2,3-t2]-6-(1-naphthalenylmethyl)-1H-pyrrolo[3,4-d]pyrimidine-2,4(3H,6H)-dione from human MCT1 expressed in INS1 cell membrane	B	cell-based format	Nat. Chem. Biol.	2005	Ki	nM	SLC16A1	SLC16	radiometry method	binding
CHEMBL1226689	Inhibition of human MCT1 expressed in INS1 cells assessed as reduction in intracellular acidification at 10 nM after 1 hr by L-Lactate uptake based BCECF staining	B	cell-based format	Nat. Chem. Biol.	2005	Inhibition		SLC16A1	SLC16	fluorescence method	uptake
CHEMBL1226690	Inhibition of human MCT3 expressed in INS1 cells assessed as reduction in intracellular acidification at 100 nM after 1 hr by L-Lactate uptake based BCECF staining	B	cell-based format	Nat. Chem. Biol.	2005	Inhibition		SLC16A8	SLC16	fluorescence method	uptake
CHEMBL1226691	Inhibition of human MCT4 expressed in INS1 cells assessed as reduction in intracellular acidification at 100 nM after 1 hr by L-Lactate uptake based BCECF staining	B	cell-based format	Nat. Chem. Biol.	2005	Inhibition		SLC16A3	SLC16	fluorescence method	uptake
CHEMBL1226692	Inhibition of human MCT1-mediated L-Lactate transport in PMA-ionomycin stimulated human T cells assessed as reduction in intracellular acidification at 10 nM pretreated for 1 hr before antigen stimulation by BCECF staining	B	cell-based format	Nat. Chem. Biol.	2005	Inhibition		SLC16A1	SLC16	fluorescence method	functional
CHEMBL1228919	Inhibition of dopamine reuptake at human dopamine transporter expressed in CHO cells at 100 uM	B	cell-based format	Bioorg. Med. Chem. Lett.	2010	Inhibition	%	SLC6A3	SLC6	undefined	uptake
CHEMBL1228920	Inhibition of serotonin reuptake at human SERT expressed in HEK293 cells at 100 uM	B	cell-based format	Bioorg. Med. Chem. Lett.	2010	Inhibition	%	SLC6A4	SLC6	undefined	uptake
CHEMBL1228921	Inhibition of norepinephrine reuptake at human NET expressed in MDCK cells at 100 uM	B	cell-based format	Bioorg. Med. Chem. Lett.	2010	Inhibition	%	SLC6A2	SLC6	undefined	uptake
CHEMBL1228922	Inhibition of dopamine reuptake at human dopamine transporter expressed in CHO cells	B	cell-based format	Bioorg. Med. Chem. Lett.	2010	IC50	nM	SLC6A3	SLC6	undefined	uptake
CHEMBL1228923	Inhibition of serotonin reuptake at human SERT expressed in HEK293 cells	B	cell-based format	Bioorg. Med. Chem. Lett.	2010	IC50	nM	SLC6A4	SLC6	undefined	uptake
CHEMBL1228924	Inhibition of norepinephrine reuptake at human NET expressed in MDCK cells	B	cell-based format	Bioorg. Med. Chem. Lett.	2010	IC50	nM	SLC6A2	SLC6	undefined	uptake
CHEMBL1247184	Inhibition of human SGLT2 expressed in CHO cells assessed as inhibition of [14C]alpha-methyl-D-glucopyranoside uptake after 120 mins by liquid scintillation counting	B	cell-based format	J. Med. Chem.	2010	IC50	nM	SLC5A2	SLC5	radiometry method	uptake
CHEMBL1247185	Inhibition of human SGLT1 expressed in CHO cells assessed as inhibition of [14C]alpha-methyl-D-glucopyranoside uptake after 120 mins by liquid scintillation counting	B	cell-based format	J. Med. Chem.	2010	IC50	nM	SLC5A1	SLC5	radiometry method	uptake
CHEMBL1247882	Binding affinity to human recombinant dopamine transporter	B	single protein format	Science	2010	IC50	nM	SLC6A3	SLC6	undefined	binding
CHEMBL1247909	Binding affinity to human recombinant norepinephrine transporter	B	single protein format	Science	2010	IC50	nM	SLC6A2	SLC6	undefined	binding
CHEMBL1247920	Binding affinity to human recombinant serotonin transporter	B	single protein format	Science	2010	IC50	nM	SLC6A4	SLC6	undefined	binding
CHEMBL1248562	Binding affinity to human dopamine transporter by radioligand displacement assay	B	single protein format	J. Med. Chem.	2010	Ki	nM	SLC6A3	SLC6	radiometry method	binding
CHEMBL1248650	Displacement of [3H]citalopram from human recombinant SERT expressed in LLCPK cells after 2 hrs by liquid scintillation counting	B	cell-based format	J. Med. Chem.	2010	Ki	nM	SLC6A4	SLC6	radiometry method	binding
CHEMBL1248762	Displacement of [3H]citalopram from human recombinant SERT expressed in LLCPK cells after 2 hrs by filtration binding assay	B	cell-based format	J. Med. Chem.	2010	Ki	nM	SLC6A4	SLC6	radiometry method	binding
CHEMBL1248888	Binding affinity to human choline transporter (CHT1) by radioligand displacement assay	B	single protein format	J. Med. Chem.	2010	Ki	nM	SLC5A7	SLC5	radiometry method	binding
CHEMBL1248893	Binding affinity to human 5-HT transporter by radioligand displacement assay	B	single protein format	J. Med. Chem.	2010	Ki	nM	SLC6A4	SLC6	radiometry method	binding
CHEMBL1248896	Binding affinity to human NE transporter by radioligand displacement assay	B	single protein format	J. Med. Chem.	2010	Ki	nM	SLC6A2	SLC6	radiometry method	binding
CHEMBL1259322	Inhibition of dopamine transporter at 10 uM	B	single protein format	Bioorg. Med. Chem. Lett.	2010	Inhibition	%	SLC6A3	SLC6	undefined	undefined
CHEMBL1259338	Inhibition of 5HT transporter at 10 uM	B	single protein format	Bioorg. Med. Chem. Lett.	2010	Inhibition	%	SLC6A4	SLC6	undefined	undefined
CHEMBL1259344	Inhibition of norepinephrine receptor at 10 uM	B	single protein format	Bioorg. Med. Chem. Lett.	2010	Inhibition	%	SLC6A2	SLC6	undefined	undefined
CHEMBL1259767	Binding affinity to human SERT	B	single protein format	J. Med. Chem.	2010	Ki	nM	SLC6A4	SLC6	undefined	binding
CHEMBL1259780	Binding affinity to human DAT	B	single protein format	J. Med. Chem.	2010	Ki	nM	SLC6A3	SLC6	undefined	binding
CHEMBL1259924	Binding affinity to human NET	B	single protein format	J. Med. Chem.	2010	Ki	nM	SLC6A2	SLC6	undefined	binding
CHEMBL1259928	Inhibition of human GLT1 expressed in HEK293 cells assessed as reduction of [3H]-glutamate uptake at 500 uM after 10 mins by scintillation counting	B	cell-based format	J. Med. Chem.	2010	Inhibition	%	SLC1A2	SLC1	radiometry method	uptake
CHEMBL1259929	Inhibition of human EAAC1 expressed in Xenopus laevis Oocytes assessed as reduction of [3H]-glutamate uptake after 10 mins by scintillation counting	B	cell-based format	J. Med. Chem.	2010	IC50		SLC1A1	SLC1	radiometry method	uptake
CHEMBL1259930	Inhibition of human GLT1 expressed in Xenopus laevis Oocytes assessed as reduction of [3H]-glutamate uptake after 10 mins by scintillation counting	B	cell-based format	J. Med. Chem.	2010	IC50	nM	SLC1A2	SLC1	radiometry method	uptake
CHEMBL1259931	Inhibition of human GLT1 expressed in HEK293 cells assessed as reduction of [3H]-glutamate uptake at 100 uM after 10 mins by scintillation counting relative to control	B	cell-based format	J. Med. Chem.	2010	Inhibition	%	SLC1A2	SLC1	radiometry method	uptake
CHEMBL1260567	Displacement of [3H]-citalopram from human serotonin transporter expressed in HEK 293 cells	B	cell-based format	Bioorg. Med. Chem. Lett.	2010	Ki	nM	SLC6A4	SLC6	radiometry method	binding
CHEMBL1260568	Displacement of [3H]-citalopram from human serotonin transporter expressed in HEK 293 cells by scintillation proximity assay	B	cell-based format	Bioorg. Med. Chem. Lett.	2010	Ki	nM	SLC6A4	SLC6	radiometry method	binding
CHEMBL1260584	Inhibition of NET	B	single protein format	Bioorg. Med. Chem. Lett.	2010	Inhibition		SLC6A2	SLC6	undefined	undefined
CHEMBL1261257	Binding affinity to human norepinephrine transporter at 10 uM by radioligand displacement assay	B	single protein format	Bioorg. Med. Chem. Lett.	2010	Activity	%	SLC6A2	SLC6	radiometry method	binding
CHEMBL1261598	Inhibition of human EAAT1 expressed in HEK293 cells by [3H]D-Asp uptake assay	B	cell-based format	J. Med. Chem.	2010	IC50	nM	SLC1A3	SLC1	radiometry method	uptake
CHEMBL1261599	Inhibition of human EAAT2 expressed in HEK293 cells at 75 uM by [3H]D-Asp uptake assay	B	cell-based format	J. Med. Chem.	2010	Inhibition		SLC1A2	SLC1	radiometry method	uptake
CHEMBL1261600	Inhibition of human EAAT2 expressed in HEK293 cells at 100 uM by [3H]D-Asp uptake assay	B	cell-based format	J. Med. Chem.	2010	Inhibition		SLC1A2	SLC1	radiometry method	uptake
CHEMBL1261601	Inhibition of human EAAT2 expressed in HEK293 cells at 300 uM by [3H]D-Asp uptake assay	B	cell-based format	J. Med. Chem.	2010	Inhibition		SLC1A2	SLC1	radiometry method	uptake
CHEMBL1261602	Inhibition of human EAAT2 expressed in HEK293 cells at 1000 uM by [3H]D-Asp uptake assay	B	cell-based format	J. Med. Chem.	2010	Inhibition		SLC1A2	SLC1	radiometry method	uptake
CHEMBL1261603	Inhibition of human EAAT3 expressed in HEK293 cells at 75 uM by [3H]D-Asp uptake assay	B	cell-based format	J. Med. Chem.	2010	Inhibition		SLC1A1	SLC1	radiometry method	uptake
CHEMBL1261604	Inhibition of human EAAT3 expressed in HEK293 cells at 100 uM by [3H]D-Asp uptake assay	B	cell-based format	J. Med. Chem.	2010	Inhibition		SLC1A1	SLC1	radiometry method	uptake
CHEMBL1261605	Inhibition of human EAAT3 expressed in HEK293 cells at 300 uM by [3H]D-Asp uptake assay	B	cell-based format	J. Med. Chem.	2010	Inhibition		SLC1A1	SLC1	radiometry method	uptake
CHEMBL1261606	Inhibition of human EAAT3 expressed in HEK293 cells at 1000 uM by [3H]D-Asp uptake assay	B	cell-based format	J. Med. Chem.	2010	Inhibition		SLC1A1	SLC1	radiometry method	uptake
CHEMBL1272921	Displacement of [3H]imipramine from human recombinant SERT receptor expressed in HEK293 cells	B	cell-based format	Bioorg. Med. Chem. Lett.	2010	IC50	nM	SLC6A4	SLC6	radiometry method	binding
CHEMBL1283448	Displacement of [3H]Citalopram from human cloned SERT	B	single protein format	Bioorg. Med. Chem.	2010	Activity	nM	SLC6A4	SLC6	radiometry method	binding
CHEMBL1283458	Displacement of [3H]nisoxetine from human cloned NET	B	single protein format	Bioorg. Med. Chem.	2010	Activity	nM	SLC6A2	SLC6	radiometry method	binding
CHEMBL1285326	Inhibition of human NET	B	single protein format	J. Med. Chem.	2010	Kd	nM	SLC6A2	SLC6	undefined	undefined
CHEMBL1285351	Inhibition of SERT	B	single protein format	J. Med. Chem.	2010	Ki	nM	SLC6A4	SLC6	undefined	undefined
CHEMBL1285514	Binding affinity to human SERT	B	single protein format	J. Med. Chem.	2010	IC50	nM	SLC6A4	SLC6	undefined	binding
CHEMBL1285515	Binding affinity to human NET	B	single protein format	J. Med. Chem.	2010	IC50	nM	SLC6A2	SLC6	undefined	binding
CHEMBL1285516	Binding affinity to human DAT	B	single protein format	J. Med. Chem.	2010	IC50	nM	SLC6A3	SLC6	undefined	binding
CHEMBL1286344	Displacement of [3H]nisoxetine from human recombinant NET	B	single protein format	J. Med. Chem.	2010	IC50	nM	SLC6A2	SLC6	radiometry method	binding
CHEMBL1286345	Displacement of [3H]BTCP from human recombinant DAT	B	single protein format	J. Med. Chem.	2010	IC50	nM	SLC6A3	SLC6	radiometry method	binding
CHEMBL1292293	Inhibition of human SGLT2 assessed as inhibition of methyl-alpha-D-glucopyranoside uptake by cell based assay	B	cell-based format	Bioorg. Med. Chem. Lett.	2010	IC50	nM	SLC5A2	SLC5	undefined	uptake
CHEMBL1293147	Displacement of [3H]-citalopram in human SERT expressed in LLCPK cells by filtration assay	B	cell-based format	Bioorg. Med. Chem. Lett.	2010	Ki	nM	SLC6A4	SLC6	radiometry method	binding
CHEMBL1614342	PUBCHEM_BIOASSAY: qHTS Assay for NPC1 Promoter Activators. (Class of assay: confirmatory)	F	assay format			Potency	nM	NPC1	SLC65	undefined	undefined
CHEMBL1614351	PUBCHEM_BIOASSAY: Identification of Novel Modulators of Cl- dependent Transport Process via HTS: Rubidium Flux. The purpose of this assay was to test lead compounds identified from thallium flux assays in radioactive rubidium [86Rb] flux assays for inhibition of KCC2 and NKCC1 function in HEK293 cells. (Class of assay: confirmatory) [Related pubchem assays: 1456 ]	F	cell-based format			IC50	nM	SLC12A2	SLC12	radiometry method	uptake
CHEMBL1636045	Activity of human OAT1 transfected in CHO cells	B	cell-based format	Antimicrob. Agents Chemother.	2009	Km	nM	SLC22A6	SLC22	undefined	undefined
CHEMBL1636046	Activity of human OAT3 transfected in BHK-21 cells	B	cell-based format	Antimicrob. Agents Chemother.	2009	Km	nM	SLC22A8	SLC22	undefined	undefined
CHEMBL1636063	Activity of human OAT1 transfected in CHO cells measured per 10'6 cells	B	cell-based format	Antimicrob. Agents Chemother.	2009	Vmax	pmol/min	SLC22A6	SLC22	undefined	undefined
CHEMBL1636064	Activity of human OAT3 transfected in BHK-21 cells measured per 10'6 cells	B	cell-based format	Antimicrob. Agents Chemother.	2009	Vmax	pmol/min	SLC22A8	SLC22	undefined	undefined
CHEMBL1638621	Binding affinity to human NPC1L1	B	single protein format	Bioorg. Med. Chem. Lett.	2010	Activity	uM	NPC1L1	SLC65	undefined	binding
CHEMBL1638622	Displacement of [35S](2S,3S,4S,5R,6S)-6-(4-((2S,3R)-3-((S)-3-(4-fluorophenyl)-3-hydroxypropyl)-1-(4-(3-(methylsulfonamido)prop-1-ynyl)phenyl)-4-oxoazetidin-2-yl)phenoxy)-3,4,5-trihydroxytetrahydro-2H-pyran-2-carboxylic acid from human NCP1L1 expressed in HEK 293	B	cell-based format	Bioorg. Med. Chem. Lett.	2010	IC50	nM	NPC1L1	SLC65	radiometry method	binding
CHEMBL1638722	Inhibition of human URAT-1 assessed as increase in renal uric acid excretion	B	tissue-based format	Antimicrob. Agents Chemother.	2010	Activity		SLC22A12	SLC22	undefined	undefined
CHEMBL1639752	Inhibition of human GlyT1	B	single protein format	Bioorg. Med. Chem. Lett.	2010	EC50	nM	SLC6A9	SLC6	undefined	undefined
CHEMBL1639753	Inhibition of human GlyT2	B	single protein format	Bioorg. Med. Chem. Lett.	2010	EC50	nM	SLC6A5	SLC6	undefined	undefined
CHEMBL1639759	Inhibition of human GlyT1 expressed in CHO cells assessed as inhibition of [3H]glycine uptake by liquid scintillation counting	B	cell-based format	Bioorg. Med. Chem. Lett.	2010	EC50	nM	SLC6A9	SLC6	radiometry method	uptake
CHEMBL1639760	Inhibition of human GlyT2 expressed in CHO cells assessed as inhibition of [3H]glycine uptake by liquid scintillation counting	B	cell-based format	Bioorg. Med. Chem. Lett.	2010	EC50	nM	SLC6A5	SLC6	radiometry method	uptake
CHEMBL1640641	Binding affinity to DAT	B	single protein format	Bioorg. Med. Chem.	2010	Ki	nM	SLC6A3	SLC6	undefined	binding
CHEMBL1640642	Binding affinity to SERT	B	single protein format	Bioorg. Med. Chem.	2010	Ki	nM	SLC6A4	SLC6	undefined	binding
CHEMBL1645845	Displacement of [3H]nisoxetine from human NET by scintillation proximity assay	B	single protein format	Bioorg. Med. Chem. Lett.	2011	Ki	nM	SLC6A2	SLC6	radiometry method	binding
CHEMBL1645846	Displacement of [3H]WIN-35,428 from human DAT by scintillation proximity assay	B	single protein format	Bioorg. Med. Chem. Lett.	2011	Ki	nM	SLC6A3	SLC6	radiometry method	binding
CHEMBL1645847	Displacement of [3H]citalopram from human SERT by scintillation proximity assay	B	single protein format	Bioorg. Med. Chem. Lett.	2011	Ki	nM	SLC6A4	SLC6	radiometry method	binding
CHEMBL1645860	Agonist activity at human cloned NET expressed in HEK293 cells by FLIPR assay	F	cell-based format	Bioorg. Med. Chem. Lett.	2011	EC50	nM	SLC6A2	SLC6	fluorescence method	functional
CHEMBL1646232	Inhibition of DAT	B	single protein format	Bioorg. Med. Chem. Lett.	2011	Ki	nM	SLC6A3	SLC6	undefined	undefined
CHEMBL1646233	Inhibition of NET	B	single protein format	Bioorg. Med. Chem. Lett.	2011	Ki	nM	SLC6A2	SLC6	undefined	undefined
CHEMBL1646234	Inhibition of SERT	B	single protein format	Bioorg. Med. Chem. Lett.	2011	Ki	nM	SLC6A4	SLC6	undefined	undefined
CHEMBL1646352	Inhibition of human SGLT2 expressed in CHO cells assessed as inhibition of [14C]alpha-methyl-D-glucopyranoside uptake after 2 hrs by liquid scintillation counting	B	cell-based format	Bioorg. Med. Chem. Lett.	2011	IC50	nM	SLC5A2	SLC5	radiometry method	uptake
CHEMBL1646405	Displacement of [3H]WIN-35428 form human DAT expressed in HEK cell membranes	B	cell-based format	Bioorg. Med. Chem. Lett.	2011	Ki	nM	SLC6A3	SLC6	radiometry method	binding
CHEMBL1646406	Displacement of [3H]nisoxetine from human NET expressed in HEK cells	B	cell-based format	Bioorg. Med. Chem. Lett.	2011	Inhibition	%	SLC6A2	SLC6	radiometry method	binding
CHEMBL1646407	Displacement of [3H]citalopram from human SERT expressed in HEK cells	B	cell-based format	Bioorg. Med. Chem. Lett.	2011	Inhibition	%	SLC6A4	SLC6	radiometry method	binding
CHEMBL1647124	Inhibition of [3H]serotonin reuptake at human SERT expressed in HEK293 cells by scintillation counting	B	cell-based format	Bioorg. Med. Chem.	2011	IC50	nM	SLC6A4	SLC6	radiometry method	uptake
CHEMBL1647125	Inhibition of [3H]norepinephrine reuptake at human NET expressed in MDCK cells by scintillation counting	B	cell-based format	Bioorg. Med. Chem.	2011	IC50	nM	SLC6A2	SLC6	radiometry method	uptake
CHEMBL1647126	Inhibition of [3H]dopamine reuptake at human DAT expressed in CHOK1 cells by scintillation counting	B	cell-based format	Bioorg. Med. Chem.	2011	IC50	nM	SLC6A3	SLC6	radiometry method	uptake
CHEMBL1647445	Displacement of [3H]Tiagabine from human recombinant GAT1 expressed in HEK293 cells by equilibrium binding assay	B	cell-based format	Bioorg. Med. Chem. Lett.	2011	Ki	nM	SLC6A1	SLC6	radiometry method	binding
CHEMBL1647450	Inhibition of BGT1	B	single protein format	Bioorg. Med. Chem. Lett.	2011	IC50	nM	SLC6A12	SLC6	undefined	undefined
CHEMBL1647451	Inhibition of GAT2	B	single protein format	Bioorg. Med. Chem. Lett.	2011	IC50	nM	SLC6A13	SLC6	undefined	undefined
CHEMBL1647452	Inhibition of GAT3	B	single protein format	Bioorg. Med. Chem. Lett.	2011	IC50	nM	SLC6A11	SLC6	undefined	undefined
CHEMBL1647512	Inhibition of [3H]noradrenalin reuptake at NET expressed in MDCK cells scintillation counting	B	cell-based format	Bioorg. Med. Chem. Lett.	2011	IC50	nM	SLC6A2	SLC6	radiometry method	uptake
CHEMBL1647513	Inhibition of [3H]serotonin reuptake at SERT expressed in HEK293 cells scintillation counting	B	cell-based format	Bioorg. Med. Chem. Lett.	2011	IC50	nM	SLC6A4	SLC6	radiometry method	uptake
CHEMBL1647514	Inhibition of [3H]dopamine reuptake at DAT expressed in HEK293 cells scintillation counting	B	cell-based format	Bioorg. Med. Chem. Lett.	2011	IC50	nM	SLC6A3	SLC6	radiometry method	uptake
CHEMBL1647746	Displacement of [3H]WIN-35428 from human DAT stably expressed in mouse N2A cells by scintillation countnig	B	cell-based format	Bioorg. Med. Chem.	2011	Ki	nM	SLC6A3	SLC6	radiometry method	binding
CHEMBL1647747	Inhibition of [3H]dopamine uptake at human DAT expressed in mouse N2A cells	B	cell-based format	Bioorg. Med. Chem.	2011	IC50	nM	SLC6A3	SLC6	radiometry method	uptake
CHEMBL1647748	Binding affinity to human DAT expressed in UV irradiated mouse N2A cells by photoaffinity labeling assay	B	cell-based format	Bioorg. Med. Chem.	2011	Activity		SLC6A3	SLC6	undefined	binding
CHEMBL1647931	Inhibition of human recombinant 5HT transporter	B	single protein format	Bioorg. Med. Chem. Lett.	2011	IC50	nM	SLC6A4	SLC6	undefined	undefined
CHEMBL1647932	Inhibition of human recombinant norepinephrine transporter	B	single protein format	Bioorg. Med. Chem. Lett.	2011	IC50	nM	SLC6A2	SLC6	undefined	undefined
CHEMBL1647933	Inhibition of human recombinant dopamine transporter	B	single protein format	Bioorg. Med. Chem. Lett.	2011	IC50	nM	SLC6A3	SLC6	undefined	undefined
CHEMBL1648597	Displacement of [3H]WIN35428 from human DAT transfected cell membrane	B	assay format	Bioorg. Med. Chem. Lett.	2011	IC50	nM	SLC6A3	SLC6	radiometry method	binding
CHEMBL1648598	Displacement of [3H]citalopram from human SERT expressed in HEK293 cell membrane	B	cell-based format	Bioorg. Med. Chem. Lett.	2011	IC50	nM	SLC6A4	SLC6	radiometry method	binding
CHEMBL1655514	Inhibition of human SGLT2 expressed in CHO cells assessed as sodium-dependent [14C]-alpha-methyl-D-glucopyranoside uptake after 2 hrs by liquid scintillation counting	B	cell-based format	J. Med. Chem.	2011	EC50	nM	SLC5A2	SLC5	radiometry method	uptake
CHEMBL1655515	Inhibition of human SGLT1 expressed in CHO cells assessed as sodium-dependent [14C]-alpha-methyl-D-glucopyranoside uptake after 2 hrs by liquid scintillation counting	B	cell-based format	J. Med. Chem.	2011	EC50	nM	SLC5A1	SLC5	radiometry method	uptake
CHEMBL1663455	Inhibition of human norepinephrine transporter at 1 uM relative to control	B	single protein format	Bioorg. Med. Chem.	2010	Inhibition	%	SLC6A2	SLC6	undefined	undefined
CHEMBL1663464	Inhibition of human dopamine transporter at 1 uM relative to control	B	single protein format	Bioorg. Med. Chem.	2010	Inhibition	%	SLC6A3	SLC6	undefined	undefined
CHEMBL1663477	Inhibition of [3H]GABA uptake at GAT1 expressed in HEK cells	B	cell-based format	Eur. J. Med. Chem.	2011	Inhibition	%	SLC6A1	SLC6	radiometry method	uptake
CHEMBL1663478	Inhibition of [3H]GABA uptake at GAT1 expressed in HEK cells at 100 uM	B	cell-based format	Eur. J. Med. Chem.	2011	Inhibition	%	SLC6A1	SLC6	radiometry method	uptake
CHEMBL1663479	Inhibition of [3H]GABA uptake at GAT2 expressed in HEK cells	B	cell-based format	Eur. J. Med. Chem.	2011	Inhibition	%	SLC6A13	SLC6	radiometry method	uptake
CHEMBL1663480	Inhibition of [3H]GABA uptake at GAT2 expressed in HEK cells at 100 uM	B	cell-based format	Eur. J. Med. Chem.	2011	Inhibition	%	SLC6A13	SLC6	radiometry method	uptake
CHEMBL1663481	Inhibition of [3H]GABA uptake at GAT3 expressed in HEK cells	B	cell-based format	Eur. J. Med. Chem.	2011	Inhibition	%	SLC6A11	SLC6	radiometry method	uptake
CHEMBL1663482	Inhibition of [3H]GABA uptake at GAT3 expressed in HEK cells at 100 uM	B	cell-based format	Eur. J. Med. Chem.	2011	Inhibition	%	SLC6A11	SLC6	radiometry method	uptake
CHEMBL1663549	Inhibition of human 5-HT transporter at 1 uM relative to control	B	single protein format	Bioorg. Med. Chem.	2010	Inhibition	%	SLC6A4	SLC6	undefined	undefined
CHEMBL1663577	Inhibition of human aorepinephrine transporter	B	single protein format	Bioorg. Med. Chem.	2010	IC50	nM	SLC6A2	SLC6	undefined	undefined
CHEMBL1663586	Inhibition of human dopamine transporter	B	single protein format	Bioorg. Med. Chem.	2010	IC50	nM	SLC6A3	SLC6	undefined	undefined
CHEMBL1663607	Inhibition of human 5-HT transporter	B	single protein format	Bioorg. Med. Chem.	2010	IC50	nM	SLC6A4	SLC6	undefined	undefined
CHEMBL1670252	Inhibition of human norepinephrine transporter at 10 uM	B	single protein format	Bioorg. Med. Chem. Lett.	2011	Inhibition	%	SLC6A2	SLC6	undefined	undefined
CHEMBL1670253	Inhibition of human dopamine transporter at 10 uM	B	single protein format	Bioorg. Med. Chem. Lett.	2011	Inhibition	%	SLC6A3	SLC6	undefined	undefined
CHEMBL1670254	Inhibition of human serotonin transporter at 10 uM	B	single protein format	Bioorg. Med. Chem. Lett.	2011	Inhibition	%	SLC6A3	SLC6	undefined	undefined
CHEMBL1670485	Binding affinity to serotonin transporter	B	single protein format	Bioorg. Med. Chem. Lett.	2011	Activity	%	SLC6A4	SLC6	undefined	binding
CHEMBL1670486	Binding affinity to dopamine transporter	B	single protein format	Bioorg. Med. Chem. Lett.	2011	Activity	%	SLC6A3	SLC6	undefined	binding
CHEMBL1676765	Inhibition of [3H]-serotonin reuptake at human SERT expressed in HEK293 cells after 15 to 20 mins by fluorescence neurotransmitter transporter assay	B	cell-based format	Bioorg. Med. Chem.	2011	IC50	nM	SLC6A4	SLC6	radiometry method	uptake
CHEMBL1676766	Inhibition of [3H]-serotonin reuptake at human SERT expressed in HEK293 cells at 100 uM after 15 to 20 mins by fluorescence neurotransmitter transporter assay	B	cell-based format	Bioorg. Med. Chem.	2011	Inhibition	%	SLC6A4	SLC6	radiometry method	uptake
CHEMBL1676767	Inhibition of [3H]-serotonin reuptake at human SERT expressed in HEK293 cells at 1 uM after 15 to 20 mins by fluorescence neurotransmitter transporter assay	B	cell-based format	Bioorg. Med. Chem.	2011	Inhibition	%	SLC6A4	SLC6	radiometry method	uptake
CHEMBL1677893	Inhibition of human norepinephrine transporter at 10 uM	B	single protein format	Antimicrob. Agents Chemother.	2010	Inhibition	%	SLC6A2	SLC6	undefined	undefined
CHEMBL1679203	Binding affinity to DAT	B	single protein format	J. Med. Chem.	2011	Ki	nM	SLC6A3	SLC6	undefined	binding
CHEMBL1679222	Binding affinity to NET	B	single protein format	J. Med. Chem.	2011	Ki	nM	SLC6A2	SLC6	undefined	binding
CHEMBL1679224	Binding affinity to SERT receptor	B	single protein format	J. Med. Chem.	2011	Ki	nM	SLC6A4	SLC6	undefined	binding
CHEMBL1680964	Inhibition of human SGLT2 expressed in CHO cells assessed as [14C]-alpha-methyl-D-glucopyranoside uptake after 2 hrs by liquid scintillation counting	B	cell-based format	ACS Med. Chem. Lett.	2011	IC50	nM	SLC5A2	SLC5	radiometry method	uptake
CHEMBL1686715	Inhibition of human recombinant serotonin transporter	B	single protein format	Bioorg. Med. Chem. Lett.	2011	IC50	nM	SLC6A4	SLC6	undefined	undefined
CHEMBL1686716	Inhibition of human recombinant Norepinephrine transporter	B	single protein format	Bioorg. Med. Chem. Lett.	2011	IC50	nM	SLC6A2	SLC6	undefined	undefined
CHEMBL1686717	Inhibition of human recombinant dopamine transporter	B	single protein format	Bioorg. Med. Chem. Lett.	2011	IC50	nM	SLC6A3	SLC6	undefined	undefined
CHEMBL1686748	Inhibition of [3H]serotonin reuptake at human recombinant SERT expressed in LLC-PK1 cells by liquid scintillation counting	B	cell-based format	Bioorg. Med. Chem. Lett.	2011	IC50	nM	SLC6A4	SLC6	radiometry method	uptake
CHEMBL1686749	Inhibition of [3H]norepinephrine reuptake at human recombinant NET expressed in HEK293 cells by scintillation counting	B	cell-based format	Bioorg. Med. Chem. Lett.	2011	IC50	nM	SLC6A2	SLC6	radiometry method	uptake
CHEMBL1686821	Inhibition of [3H]dopamine reuptake at human recombinant DAT expressed in COS-7 cells by scintillation counting	B	cell-based format	Bioorg. Med. Chem. Lett.	2011	IC50	nM	SLC6A3	SLC6	radiometry method	uptake
CHEMBL1692729	Induction of SLCO1B1 activity	B	single protein format	Antimicrob. Agents Chemother.	2011	Activity		SLCO1B1	SLCO	undefined	undefined
CHEMBL1737998	PUBCHEM_BIOASSAY: Late-stage radioligand binding dose response assay to identify inhibitors of NADPH oxidase 1 (NOX1): PDSP screen Ki. (Class of assay: screening) [Related pubchem assays (depositor defined):AID1792, AID1796, AID1823, AID2532, AID2538, AID2539, AID2541, AID2545, AID2556, AID2664, AID2752, AID2773, AID434992, AID434993, AID434997, AID435002, AID435009, AID435013, AID463255, AID4887…	U	assay format			Ki	nM	SLC6A2	SLC6	radiometry method	binding
CHEMBL1738001	PUBCHEM_BIOASSAY: Late-stage radioligand binding dose response assay to identify inhibitors of NADPH oxidase 1 (NOX1): PDSP screen Ki. (Class of assay: screening) [Related pubchem assays (depositor defined):AID1792, AID1796, AID1823, AID2532, AID2538, AID2539, AID2541, AID2545, AID2556, AID2664, AID2752, AID2773, AID434992, AID434993, AID434997, AID435002, AID435009, AID435013, AID463255, AID4887…	U	assay format			Ki	nM	SLC6A4	SLC6	radiometry method	binding
CHEMBL1738174	PUBCHEM_BIOASSAY: qHTS Assay for NPC1 Promoter Activators: Initial hit validation from the primary screen. (Class of assay: confirmatory) [Related pubchem assays (depositor defined):AID485313, AID485315]	F	assay format			Potency	nM	NPC1	SLC65	undefined	undefined
CHEMBL1743145	Substrates of transporters of clinical importance in the absorption and disposition of drugs, OATP1B1	A	single protein format	Nat Rev Drug Discov	2010	Activity		SLCO1B1	SLCO	undefined	undefined
CHEMBL1743146	Substrates of transporters of clinical importance in the absorption and disposition of drugs, OATP1B3	A	single protein format	Nat Rev Drug Discov	2010	Activity		SLCO1B3	SLCO	undefined	undefined
CHEMBL1743147	Substrates of transporters of clinical importance in the absorption and disposition of drugs, OAT1	A	single protein format	Nat Rev Drug Discov	2010	Activity		SLC22A6	SLC22	undefined	undefined
CHEMBL1743148	Substrates of transporters of clinical importance in the absorption and disposition of drugs, OAT3	A	single protein format	Nat Rev Drug Discov	2010	Activity		SLC22A8	SLC22	undefined	undefined
CHEMBL1743149	Substrates of transporters of clinical importance in the absorption and disposition of drugs, OCT2	A	single protein format	Nat Rev Drug Discov	2010	Activity		SLC22A2	SLC22	undefined	undefined
CHEMBL1743150	Substrates of transporters of clinical importance in the absorption and disposition of drugs, OATP1A2	A	single protein format	Nat Rev Drug Discov	2010	Activity		SLCO1A2	SLCO	undefined	undefined
CHEMBL1743151	Substrates of transporters of clinical importance in the absorption and disposition of drugs, OATP2B1	A	single protein format	Nat Rev Drug Discov	2010	Activity		SLCO2B1	SLCO	undefined	undefined
CHEMBL1743152	Substrates of transporters of clinical importance in the absorption and disposition of drugs, OCT1	A	single protein format	Nat Rev Drug Discov	2010	Activity		SLC22A1	SLC22	undefined	undefined
CHEMBL1743153	Substrates of transporters of clinical importance in the absorption and disposition of drugs, PEPT1	A	single protein format	Nat Rev Drug Discov	2010	Activity		SLC15A1	SLC15	undefined	undefined
CHEMBL1743154	Substrates of transporters of clinical importance in the absorption and disposition of drugs, PEPT2	A	single protein format	Nat Rev Drug Discov	2010	Activity		SLC15A2	SLC15	undefined	undefined
CHEMBL1743155	Substrates of transporters of clinical importance in the absorption and disposition of drugs, MATE1	A	single protein format	Nat Rev Drug Discov	2010	Activity		SLC47A1	SLC47	undefined	undefined
CHEMBL1743156	Substrates of transporters of clinical importance in the absorption and disposition of drugs, MATE2-K	A	single protein format	Nat Rev Drug Discov	2010	Activity		SLC47A2	SLC47	undefined	undefined
CHEMBL1743164	Inhibitors of transporters of clinical importance in the absorption and disposition of drugs, OATP1B1	A	single protein format	Nat Rev Drug Discov	2010	Activity		SLCO1B1	SLCO	undefined	undefined
CHEMBL1743165	Inhibitors of transporters of clinical importance in the absorption and disposition of drugs, OATP1B3	A	single protein format	Nat Rev Drug Discov	2010	Activity		SLCO1B3	SLCO	undefined	undefined
CHEMBL1743166	Inhibitors of transporters of clinical importance in the absorption and disposition of drugs, OAT1	A	single protein format	Nat Rev Drug Discov	2010	Activity		SLC22A6	SLC22	undefined	undefined
CHEMBL1743167	Inhibitors of transporters of clinical importance in the absorption and disposition of drugs, OAT3	A	single protein format	Nat Rev Drug Discov	2010	Activity		SLC22A8	SLC22	undefined	undefined
CHEMBL1743168	Inhibitors of transporters of clinical importance in the absorption and disposition of drugs, OCT2	A	single protein format	Nat Rev Drug Discov	2010	Activity		SLC22A2	SLC22	undefined	undefined
CHEMBL1743169	Inhibitors of transporters of clinical importance in the absorption and disposition of drugs, OATP1A2	A	single protein format	Nat Rev Drug Discov	2010	Activity		SLCO1A2	SLCO	undefined	undefined
CHEMBL1743170	Inhibitors of transporters of clinical importance in the absorption and disposition of drugs, OATP2B1	A	single protein format	Nat Rev Drug Discov	2010	Activity		SLCO2B1	SLCO	undefined	undefined
CHEMBL1743171	Inhibitors of transporters of clinical importance in the absorption and disposition of drugs, OCT1	A	single protein format	Nat Rev Drug Discov	2010	Activity		SLC22A1	SLC22	undefined	undefined
CHEMBL1743172	Inhibitors of transporters of clinical importance in the absorption and disposition of drugs, PEPT1	A	single protein format	Nat Rev Drug Discov	2010	Activity		SLC15A1	SLC15	undefined	undefined
CHEMBL1743173	Inhibitors of transporters of clinical importance in the absorption and disposition of drugs, PEPT2	A	single protein format	Nat Rev Drug Discov	2010	Activity		SLC15A2	SLC15	undefined	undefined
CHEMBL1743174	Inhibitors of transporters of clinical importance in the absorption and disposition of drugs, MATE1	A	single protein format	Nat Rev Drug Discov	2010	Activity		SLC47A1	SLC47	undefined	undefined
CHEMBL1743175	Inhibitors of transporters of clinical importance in the absorption and disposition of drugs, MATE2-K	A	single protein format	Nat Rev Drug Discov	2010	Activity		SLC47A2	SLC47	undefined	undefined
CHEMBL1762926	Displacement of [3H]dapagliflozin from human SGLT2 expressed in CHO cells after 60 mins by scintillation counting	B	cell-based format	Bioorg. Med. Chem. Lett.	2011	IC50	nM	SLC5A2	SLC5	radiometry method	binding
CHEMBL1763070	Inhibition of NET	B	single protein format	Bioorg. Med. Chem. Lett.	2011	IC50		SLC6A2	SLC6	undefined	undefined
CHEMBL1763071	Inhibition of serotonin transporter	B	single protein format	Bioorg. Med. Chem. Lett.	2011	IC50		SLC6A4	SLC6	undefined	undefined
CHEMBL1763176	Inhibition of SGLT2	B	single protein format	Bioorg. Med. Chem. Lett.	2011	IC50	nM	SLC5A2	SLC5	undefined	undefined
CHEMBL1763177	Inhibition of SGLT1	B	single protein format	Bioorg. Med. Chem. Lett.	2011	IC50	nM	SLC5A1	SLC5	undefined	undefined
CHEMBL1763178	Inhibition of human SGLT2 expressed in CHO cells assessed as inhibition of [14C]-alpha-methyl-D-glucopyranoside transport after 60 mins by scintillation counting	B	cell-based format	Bioorg. Med. Chem. Lett.	2011	IC50	nM	SLC5A2	SLC5	radiometry method	uptake
CHEMBL1763179	Inhibition of human SGLT1 expressed in CHO cells assessed as inhibition of [14C]-alpha-methyl-D-glucopyranoside transport after 60 mins by scintillation counting	B	cell-based format	Bioorg. Med. Chem. Lett.	2011	IC50	nM	SLC5A1	SLC5	radiometry method	uptake
CHEMBL1763187	Inhibition of SGLT6 expressed in CHO cells assessed as inhibition of [14C]-alpha-methyl-D-glucopyranoside transport after 60 mins by scintillation counting	B	cell-based format	Bioorg. Med. Chem. Lett.	2011	IC50	nM	SLC5A11	SLC5	radiometry method	uptake
CHEMBL1763188	Inhibition of human SGLT2 expressed in CHO cells assessed as inhibition of [14C]-alpha-methyl-D-glucopyranoside transport after 60 mins by scintillation counting in presence of 100% plasma	B	cell-based format	Bioorg. Med. Chem. Lett.	2011	IC50	nM	SLC5A2	SLC5	radiometry method	uptake
CHEMBL1764439	Binding affinity to norepinephrine transporter at 10 uM by radioligand binding assay	B	single protein format	Eur. J. Med. Chem.	2011	Activity		SLC6A2	SLC6	radiometry method	binding
CHEMBL1764440	Binding affinity to Dopamine transporter at 10 uM by radioligand binding assay	B	single protein format	Eur. J. Med. Chem.	2011	Activity		SLC6A3	SLC6	radiometry method	binding
CHEMBL1764442	Binding affinity to Serotonin transporter at 10 uM by radioligand binding assay	B	single protein format	Eur. J. Med. Chem.	2011	Activity		SLC6A4	SLC6	radiometry method	binding
CHEMBL1764443	Binding affinity to Glycine transporter at 10 uM by radioligand binding assay	B	single protein format	Eur. J. Med. Chem.	2011	Activity		SLC6A5	SLC6	radiometry method	binding
CHEMBL1767473	Inhibition of human PEPT1 expressed in Xenopus laevis oocytes assessed as Inhibition of glycylsarcosine-induced transport-associated current at 0.25 to 1 mM at -60 mV membrane potential by two-electrode voltage clamp method	B	cell-based format	J. Med. Chem.	2011	Inhibition	%	SLC15A1	SLC15	label free method	functional
CHEMBL1767474	Inhibition of human PEPT1 expressed in Xenopus laevis oocytes assessed as inhibition of glycylsarcosine-induced transport-associated current at -60 mV membrane potential by two-electrode voltage clamp method	B	cell-based format	J. Med. Chem.	2011	IC50	nM	SLC15A1	SLC15	label free method	functional
CHEMBL1767740	Binding affinity to DAT at 10 uM by radioligand binding assay	B	single protein format	J. Med. Chem.	2011	Inhibition	%	SLC6A3	SLC6	radiometry method	binding
CHEMBL1767747	Binding affinity to NET at 10 uM by radioligand binding assay	B	single protein format	J. Med. Chem.	2011	Inhibition	%	SLC6A2	SLC6	radiometry method	binding
CHEMBL1767748	Binding affinity to SERT at 10 uM by radioligand binding assay	B	single protein format	J. Med. Chem.	2011	Inhibition	%	SLC6A4	SLC6	radiometry method	binding
CHEMBL1767807	Inhibition of human URAT1 expressed in xenopus oocyte assessed as inhibition of [14C]-labelled urate uptake at 50 uM after 60 mins by liquid scintillation counting	B	assay format	J. Med. Chem.	2011	Inhibition	%	SLC22A12	SLC22	radiometry method	uptake
CHEMBL1767808	Inhibition of human URAT1 expressed in xenopus oocyte assessed as inhibition of [14C]-labelled urate uptake after 60 mins by liquid scintillation counting	B	assay format	J. Med. Chem.	2011	IC50	nM	SLC22A12	SLC22	radiometry method	uptake
CHEMBL1767809	Inhibition of human URAT1 expressed in human MDCK cells	B	cell-based format	J. Med. Chem.	2011	IC50	nM	SLC22A12	SLC22	undefined	undefined
CHEMBL1768260	Activity of human PEPT1 expressed in Xenopus laevis oocytes assessed as induction of transport-associated flux rate current at 1 mM at -60 mV membrane potential by two-electrode voltage clamp method	B	cell-based format	J. Med. Chem.	2011	Activity	%	SLC15A1	SLC15	label free method	uptake
CHEMBL1768261	Inhibition of human PEPT1 expressed in Xenopus laevis oocytes assessed as effect on glycylsarcosine-induced transport-associated flux rate current at 0.25 to 1 mM at -60 mV membrane potential by two-electrode voltage clamp method	B	cell-based format	J. Med. Chem.	2011	Activity	pmol/(s.cm2)	SLC15A1	SLC15	label free method	uptake
CHEMBL1768262	Inhibition of human SERT in HEK293 cells assessed as inhibition of [3H]serotonin uptake	B	cell-based format	J. Med. Chem.	2011	IC50	nM	SLC6A4	SLC6	radiometry method	uptake
CHEMBL1769984	Inhibition of human DAT in HEK293 cells assessed as inhibition of [3H]dopamine uptake	B	cell-based format	J. Med. Chem.	2011	IC50	nM	SLC6A3	SLC6	radiometry method	uptake
CHEMBL1769985	Inhibition of human NET in HEK293 cells assessed as inhibition of [3H]norepinephrine uptake	B	cell-based format	J. Med. Chem.	2011	IC50	nM	SLC6A2	SLC6	radiometry method	uptake
CHEMBL1771931	Inhibition of human OAT1	B	single protein format	J. Med. Chem.	2011	Inhibition		SLC22A6	SLC22	undefined	undefined
CHEMBL1771932	Inhibition of human OAT3	B	single protein format	J. Med. Chem.	2011	Inhibition		SLC22A8	SLC22	undefined	undefined
CHEMBL1771933	Inhibition of human OCT2	B	single protein format	J. Med. Chem.	2011	Inhibition		SLC22A2	SLC22	undefined	undefined
CHEMBL1772493	Inhibition of human SGLT2 expressed in CHO cells assessed as inhibition of methyl alpha-D-glucopyranoside uptake after 1 hr	B	cell-based format	J. Med. Chem.	2011	IC50	nM	SLC5A4	SLC5	undefined	uptake
CHEMBL1772494	Inhibition of human SGLT1 expressed in CHO cells assessed as inhibition of methyl alpha-D-glucopyranoside uptake after 1 hr	B	cell-based format	J. Med. Chem.	2011	IC50	nM	SLC5A1	SLC5	undefined	uptake
CHEMBL1775417	Binding affinity to DAT at 10 uM by radioligand binding assay	B	single protein format	Bioorg. Med. Chem. Lett.	2011	Activity	%	SLC6A3	SLC6	radiometry method	binding
CHEMBL1776005	Inhibition of human GAT1-mediated GABA uptake	B	single protein format	Eur. J. Med. Chem.	2011	IC50	nM	SLC6A1	SLC6	undefined	uptake
CHEMBL1776006	Inhibition of human BGT1-mediated GABA uptake at 100 uM	B	single protein format	Eur. J. Med. Chem.	2011	Inhibition	%	SLC6A12	SLC6	undefined	uptake
CHEMBL1776008	Inhibition of human GAT3-mediated GABA uptake	B	single protein format	Eur. J. Med. Chem.	2011	IC50	nM	SLC6A11	SLC6	undefined	uptake
CHEMBL1776969	Inhibition of SERT at 10 uM	B	single protein format	J. Med. Chem.	2011	Inhibition	%	SLC6A4	SLC6	undefined	undefined
CHEMBL1780754	Inhibition of human SGLT2 expressed in CHO cells using methyl-alpha-D-glucopyranoside by liquid scintillation counting	B	cell-based format	Bioorg. Med. Chem. Lett.	2011	IC50	nM	SLC5A4	SLC5	radiometry method	undefined
CHEMBL1781790	Inhibition of human SGLT2 expressed in CHO cells assessed as inhibition of [14C]-Glucose uptake using [14C]-methyl glucopyranoside after 60 mins by microbeta plate counting	B	cell-based format	Bioorg. Med. Chem. Lett.	2011	IC50	nM	SLC5A2	SLC5	radiometry method	uptake
CHEMBL1781796	Inhibition of human SGLT1	B	single protein format	Bioorg. Med. Chem. Lett.	2011	IC50	nM	SLC5A1	SLC5	undefined	undefined
CHEMBL1781812	Inhibition of human Oat1 expressed in HEK293 cells	B	cell-based format	Bioorg. Med. Chem.	2011	Ki	nM	SLC22A6	SLC22	undefined	undefined
CHEMBL1781813	Inhibition of human Oat1 expressed in Drosophila S2 cells	B	cell-based format	Bioorg. Med. Chem.	2011	Ki	nM	SLC22A6	SLC22	undefined	undefined
CHEMBL1781814	Inhibition of Oat1	B	single protein format	Bioorg. Med. Chem.	2011	Ki	nM	SLC22A6	SLC22	undefined	undefined
CHEMBL1786149	Drug uptake by human hepatic OATP1B1 transporter expressed in HEK293 cells at 10 uM relative to wild type HEK293 cells	A	cell-based format	Bioorg. Med. Chem. Lett.	2011	FC		SLCO1B1	SLCO	undefined	uptake
CHEMBL1786150	Drug uptake by human hepatic OATP1B3 transporter expressed in HEK293 cells at 10 uM relative to wild-type HEK293 cells	A	cell-based format	Bioorg. Med. Chem. Lett.	2011	FC		SLCO1B3	SLCO	undefined	uptake
CHEMBL1786151	Drug uptake by human hepatic OATP2B1 transporter expressed in HEK293 cells at 10 uM relative to wild-type HEK293 cells	A	cell-based format	Bioorg. Med. Chem. Lett.	2011	FC		SLCO2B1	SLCO	undefined	uptake
CHEMBL1787313	Inhibition of human SGLT2 expressed in CHO-K1 cells assessed as reduction in [14C]-alpha-methylglucopyranoside uptake after 2 hrs by liquid scintillation counting	B	cell-based format	J. Med. Chem.	2010	Inhibition		SLC5A2	SLC5	radiometry method	uptake
CHEMBL1787446	Inhibition of human recombinant NET at 10 uM by radioligand binding assay	B	single protein format	Bioorg. Med. Chem. Lett.	2011	Inhibition		SLC6A2	SLC6	radiometry method	binding
CHEMBL1787447	Inhibition of human recombinant DAT at 10 uM by radioligand binding assay	B	single protein format	Bioorg. Med. Chem. Lett.	2011	Inhibition		SLC6A3	SLC6	radiometry method	binding
CHEMBL1787448	Inhibition of human recombinant 5HT transporter at 10 uM by radioligand binding assay	B	single protein format	Bioorg. Med. Chem. Lett.	2011	Inhibition		SLC6A4	SLC6	radiometry method	binding
CHEMBL1787888	Drug uptake by human hepatic OATP1B1 transporter expressed in HEK293 cells at 1 uM relative to wild type HEK293 cells	A	cell-based format	Bioorg. Med. Chem. Lett.	2011	FC		SLCO1B1	SLCO	undefined	uptake
CHEMBL1787889	Drug uptake by human hepatic OATP1B3 transporter expressed in HEK293 cells at 1 uM relative to wild-type HEK293 cells	A	cell-based format	Bioorg. Med. Chem. Lett.	2011	FC		SLCO1B3	SLCO	undefined	uptake
CHEMBL1787890	Drug uptake by human hepatic OATP2B1 transporter expressed in HEK293 cells at 1 uM relative to wild-type HEK293 cells	A	cell-based format	Bioorg. Med. Chem. Lett.	2011	FC		SLCO2B1	SLCO	undefined	uptake
CHEMBL1788054	Inhibition of human SGLT2 expressed in CHO cells assessed as [14C]-alpha-methyl-D-glucopyranoside uptake after 2 hrs by liquid scintillation counter	B	cell-based format	Eur. J. Med. Chem.	2011	IC50	nM	SLC5A2	SLC5	radiometry method	uptake
CHEMBL1794362	PUBCHEM_BIOASSAY: Dose responses of compounds that inhibit the Choline Transporter (CHT) - 5 point CRC. (Class of assay: confirmatory) [Related pubchem assays (depositor defined):AID488975, AID488997, AID493221, AID493222]	F	assay format			IC50	nM	SLC5A7	SLC5	undefined	undefined
CHEMBL1794546	PUBCHEM_BIOASSAY: Dose responses of compounds that inhibit the Choline Transporter (CHT) - 10 point CRC. (Class of assay: confirmatory)	F	assay format			IC50	nM	SLC5A7	SLC5	undefined	undefined
CHEMBL1809605	Inhibition of norepinephrine transporter at 4 uM	B	single protein format	J. Med. Chem.	2011	Inhibition	%	SLC6A2	SLC6	undefined	undefined
CHEMBL1809619	Inhibition of dopamine transporter at 4 uM	B	single protein format	J. Med. Chem.	2011	Inhibition	%	SLC6A3	SLC6	undefined	undefined
CHEMBL1809624	Inhibition of GABA transporter at 4 uM	B	single protein format	J. Med. Chem.	2011	Inhibition	%	SLC6A12	SLC6	undefined	undefined
CHEMBL1810922	Inhibition of SERT at 0.5 uM	B	single protein format	Bioorg. Med. Chem. Lett.	2011	Inhibition	%	SLC6A4	SLC6	undefined	undefined
CHEMBL1810923	Inhibition of DAT at 0.5 uM	B	single protein format	Bioorg. Med. Chem. Lett.	2011	Inhibition	%	SLC6A3	SLC6	undefined	undefined
CHEMBL1810924	Inhibition of NET at 0.5 uM	B	single protein format	Bioorg. Med. Chem. Lett.	2011	Inhibition	%	SLC6A2	SLC6	undefined	undefined
CHEMBL1811272	Binding affinity to PEPT1 in human Caco2 cells assessed as inhibition of [14C]Gly-Sar apical uptake after 5 mins by liquid scintillation counting	B	cell-based format	Bioorg. Med. Chem. Lett.	2011	Inhibition		SLC15A1	SLC15	radiometry method	uptake
CHEMBL1811698	Inhibition of human SGLT2 expressed in african green monkey COS7 cells assessed as inhibition of [14C]-methyl-alpha-D-glucopyranoside uptake after 2 hrs by scintillation counting in presence of 25 % human plasma	B	cell-based format	Bioorg. Med. Chem. Lett.	2011	IC50	nM	SLC5A1	SLC5	radiometry method	uptake
CHEMBL1811699	Inhibition of human SGLT1 expressed in human 293 cells assessed as inhibition of [14C]-methyl-alpha-D-glucopyranoside uptake after 1.5 hrs by scintillation counting in presence of 25 % human plasma	B	cell-based format	Bioorg. Med. Chem. Lett.	2011	IC50	nM	SLC5A2	SLC5	radiometry method	uptake
CHEMBL1811700	Inhibition of human SGLT1 expressed in african green monkey COS7 cells assessed as inhibition of [14C]-methyl-alpha-D-glucopyranoside uptake at 10 uM after 2 hrs by scintillation counting in presence of 25 % human plasma	B	cell-based format	Bioorg. Med. Chem. Lett.	2011	Inhibition	%	SLC5A1	SLC5	radiometry method	uptake
CHEMBL1811701	Inhibition of human SGLT2 expressed in human 293 cells assessed as inhibition of [14C]-methyl-alpha-D-glucopyranoside uptake at 10 nM after 1.5 hrs by scintillation counting in presence of 25 % human plasma	B	cell-based format	Bioorg. Med. Chem. Lett.	2011	Inhibition	%	SLC5A2	SLC5	radiometry method	uptake
CHEMBL1815453	Inhibition of human DAT expressed in HEK293 cells assessed as inhibition of [3H]DA reuptake after 10 mins by scintillation counting	B	cell-based format	J. Med. Chem.	2010	IC50	nM	SLC6A3	SLC6	radiometry method	uptake
CHEMBL1815454	Inhibition of human NET expressed in HEK293 cells assessed as inhibition of [3H]NE reuptake after 10 mins by scintillation counting	B	cell-based format	J. Med. Chem.	2010	IC50	nM	SLC6A2	SLC6	radiometry method	uptake
CHEMBL1815455	Inhibition of human SERTexpressed in HEK293 cells assessed as inhibition of [3H]5HT reuptake after 10 mins by scintillation counting	B	cell-based format	J. Med. Chem.	2010	IC50	nM	SLC6A4	SLC6	radiometry method	uptake
CHEMBL1816018	Displacement of [3H]BTCP from human DA transporter	B	single protein format	J. Med. Chem.	2011	Ki	nM	SLC6A3	SLC6	radiometry method	binding
CHEMBL1816019	Displacement of [3H]imipramine from human 5HT transporter	B	single protein format	J. Med. Chem.	2011	Ki	nM	SLC6A4	SLC6	radiometry method	binding
CHEMBL1816037	Displacement of [3H]nisoxetine from human NE transporter at 10 uM relative to control	B	single protein format	J. Med. Chem.	2011	Inhibition	%	SLC6A2	SLC6	radiometry method	binding
CHEMBL1816038	Displacement of [3H]BTCP from human DA transporter at 10 uM relative to control	B	single protein format	J. Med. Chem.	2011	Inhibition	%	SLC6A3	SLC6	radiometry method	binding
CHEMBL1816039	Displacement of [3H]imipramine from human 5HT transporter at 10 uM relative to control	B	single protein format	J. Med. Chem.	2011	Inhibition	%	SLC6A4	SLC6	radiometry method	binding
CHEMBL1816472	Inhibition of serotonin reuptake at SERT expressed in HEK293 cells	B	cell-based format	J. Med. Chem.	2011	IC50	nM	SLC6A4	SLC6	undefined	uptake
CHEMBL1816473	Inhibition of norepinephrine reuptake at NET expressed in MDCK cells	B	cell-based format	J. Med. Chem.	2011	IC50	nM	SLC6A2	SLC6	undefined	uptake
CHEMBL1816474	Inhibition of dopamine reuptake at DAT expressed in CHO-K1 cells	B	cell-based format	J. Med. Chem.	2011	IC50	nM	SLC6A3	SLC6	undefined	uptake
CHEMBL1816546	Inhibition of recombinant human dopamine transporter	B	single protein format	J. Med. Chem.	2011	IC50	nM	SLC6A3	SLC6	undefined	undefined
CHEMBL1816547	Inhibition of recombinant human norepinephrine transporter	B	single protein format	J. Med. Chem.	2011	IC50	nM	SLC6A2	SLC6	undefined	undefined
CHEMBL1817008	Binding affinity to human PepT2 in SKTP cells	A	cell-based format	Bioorg. Med. Chem.	2011	Ki	nM	SLC15A2	SLC15	undefined	binding
CHEMBL1817432	Inhibition of dopamine transporter	B	single protein format	J. Med. Chem.	2011	Ki	nM	SLC6A3	SLC6	undefined	undefined
CHEMBL1817433	Inhibition of norepinephrine transporter	B	single protein format	J. Med. Chem.	2011	Ki	nM	SLC6A2	SLC6	undefined	undefined
CHEMBL1817470	Displacement of [3H]nisoxetine from human NE transporter	B	single protein format	J. Med. Chem.	2011	Ki	nM	SLC6A2	SLC6	radiometry method	binding
CHEMBL1819642	Displacement of [3H]citalopram from human recombinant SERT scintillation proximity assay	B	single protein format	Bioorg. Med. Chem.	2011	Ki	nM	SLC6A4	SLC6	radiometry method	binding
CHEMBL1819643	Displacement of [3H]nisoxetine from human recombinant NET by scintillation proximity assay	B	single protein format	Bioorg. Med. Chem.	2011	Ki	nM	SLC6A2	SLC6	radiometry method	binding
CHEMBL1819644	Displacement of [3H]WIN-35428 from human recombinant DAT by scintillation proximity assay	B	single protein format	Bioorg. Med. Chem.	2011	Ki	nM	SLC6A3	SLC6	radiometry method	binding
CHEMBL1820164	Inhibition of dopamine transporter at 1.6 uM	B	single protein format	Bioorg. Med. Chem. Lett.	2011	Inhibition	%	SLC6A3	SLC6	undefined	undefined
CHEMBL1820165	Inhibition of noradrenaline transporter at 2.8 uM	B	single protein format	Bioorg. Med. Chem. Lett.	2011	Inhibition	%	SLC6A2	SLC6	undefined	undefined
CHEMBL1821091	Inhibition of human SGLT2 expressed in CHO cells assessed as reduction of [14C]-labeled AMG after 2 hrs by liquid scintillation counting	B	cell-based format	Bioorg. Med. Chem.	2011	IC50	nM	SLC5A2	SLC5	radiometry method	undefined
CHEMBL1821169	Inhibition of human SGLT2 expressed in CHO cells assessed as [14C]AMG uptake after 45 mins	B	cell-based format	Bioorg. Med. Chem.	2011	IC50	nM	SLC5A4	SLC5	radiometry method	uptake
CHEMBL1821170	Inhibition of human SGLT1 expressed in CHO cells assessed as [14C]AMG uptake after 45 mins	B	cell-based format	Bioorg. Med. Chem.	2011	IC50	nM	SLC5A1	SLC5	radiometry method	uptake
CHEMBL1826286	Inhibition of DAT transporter at 10 uM by NIMH PDSP	B	single protein format	Bioorg. Med. Chem. Lett.	2011	Inhibition	%	SLC6A3	SLC6	undefined	undefined
CHEMBL1826457	Inhibition of SERT at 10 uM by NIMH PDSP	B	single protein format	Bioorg. Med. Chem. Lett.	2011	Inhibition	%	SLC6A4	SLC6	undefined	undefined
CHEMBL1826463	Inhibition of NET transporter at 10 uM by NIMH PDSP	B	single protein format	Bioorg. Med. Chem. Lett.	2011	Inhibition	%	SLC6A2	SLC6	undefined	undefined
CHEMBL1826474	Inhibition of NET transporter by NIMH PDSP	B	single protein format	Bioorg. Med. Chem. Lett.	2011	Ki	nM	SLC6A2	SLC6	undefined	undefined
CHEMBL1827731	Binding affinity to SERT	B	single protein format	J. Med. Chem.	2011	Ki	nM	SLC6A4	SLC6	undefined	binding
CHEMBL1827735	Displacement of [3H]impiramine from human serotonin transporter membrane expressed in HEK293 cells	B	cell-based format	J. Med. Chem.	2011	IC50	nM	SLC6A4	SLC6	radiometry method	binding
CHEMBL1827957	Displacement of (-)-[3H]vesamicol from human VAChT expressed in rat PC12 A123.7 cells after 20 hrs	B	cell-based format	J. Med. Chem.	2011	Ki	nM	SLC18A3	SLC18	radiometry method	binding
CHEMBL1831435	Inhibition of human SGLT2 expressed in CHO cells assessed as [14C]-alpha-methyl-D-glucopyranoside uptake after 2 hrs by liquid scintillation counting	B	cell-based format	Bioorg. Med. Chem.	2011	IC50	nM	SLC5A2	SLC5	radiometry method	uptake
CHEMBL1831566	Displacement of [3H]WIN35428 from DAT after 1.5 hrs by scintillation counting	B	single protein format	Bioorg. Med. Chem.	2011	Ki	nM	SLC6A3	SLC6	radiometry method	binding
CHEMBL1831835	Inhibition of human NET expressed in MDCK-Net6 cells assessed as inhibition of norepinephrine uptake	B	cell-based format	J. Med. Chem.	2011	IC50	nM	SLC6A2	SLC6	undefined	uptake
CHEMBL1831836	Displacement of [3H]nisoxetine from human NET expressed in MDCK-Net6 cells	B	cell-based format	J. Med. Chem.	2011	Ki	nM	SLC6A2	SLC6	radiometry method	binding
CHEMBL1831837	Inhibition of human SERT expressed in JAR cells assessed as serotonin uptake	B	cell-based format	J. Med. Chem.	2011	IC50	nM	SLC6A4	SLC6	undefined	uptake
CHEMBL1831838	Displacement of [3H]-WIN-35428 from human DAT expressed in CHO cells	B	cell-based format	J. Med. Chem.	2011	IC50	nM	SLC6A3	SLC6	radiometry method	binding
CHEMBL1832400	Inhibition of human SERT expressed in JAR cells assessed as serotonin uptake at 6 uM	B	cell-based format	J. Med. Chem.	2011	Inhibition	%	SLC6A4	SLC6	undefined	uptake
CHEMBL1832401	Displacement of [3H]-WIN-35428 from human DAT expressed in CHO cells at 1 uM	B	cell-based format	J. Med. Chem.	2011	Inhibition	%	SLC6A3	SLC6	radiometry method	binding
CHEMBL1832771	Inhibition of NET at 10 uM	B	single protein format	Bioorg. Med. Chem. Lett.	2011	Inhibition	%	SLC6A2	SLC6	undefined	undefined
CHEMBL1833369	Displacement of [125I]RTI-55 from human DAT expressed in HEK293 cells	B	cell-based format	Eur. J. Med. Chem.	2011	Ki	nM	SLC6A3	SLC6	radiometry method	binding
CHEMBL1833370	Displacement of [125I]RTI-55 from human SERT expressed in HEK293 cells	B	cell-based format	Eur. J. Med. Chem.	2011	Ki	nM	SLC6A4	SLC6	radiometry method	binding
CHEMBL1833371	Displacement of [125I]RTI-55 from human NET expressed in HEK293 cells	B	cell-based format	Eur. J. Med. Chem.	2011	Ki	nM	SLC6A2	SLC6	radiometry method	binding
CHEMBL1833401	Binding affinity to 5-HT transporter	B	single protein format	J. Med. Chem.	2011	IC50	nM	SLC6A4	SLC6	undefined	binding
CHEMBL1837097	Induction of current in human PCFT expressed in xenopus oocyte at 5 uM at holding potential -90 mV by voltage clamp assay	B	assay format	J. Med. Chem.	2011	Activity		SLC46A1	SLC46	label free method	functional
CHEMBL1837098	Inhibition of human PCFT-mediated [3H]MTX uptake ectopically expressed in chinese hamster R2 cells at 10 uM at pH 5.5 to 7.2	B	cell-based format	J. Med. Chem.	2011	Inhibition		SLC46A1	SLC46	radiometry method	uptake
CHEMBL1837099	Inhibition of human PCFT-mediated [3H]MTX uptake expressed in chinese hamster R2 cells at pH 5.5 by dixon plot analysis	B	cell-based format	J. Med. Chem.	2011	Ki	nM	SLC46A1	SLC46	radiometry method	uptake
CHEMBL1837100	Inhibition of human PCFT-mediated [3H]MTX uptake expressed in chinese hamster R2 cells at pH 6.8 by dixon plot analysis	B	cell-based format	J. Med. Chem.	2011	Ki	nM	SLC46A1	SLC46	radiometry method	uptake
CHEMBL1837101	Inhibition of human PCFT-mediated [3H]MTX uptake expressed in chinese hamster R2 cells at pH 5.5 by dixon plot analysis relative to PMX	B	cell-based format	J. Med. Chem.	2011	Inhibition	%	SLC46A1	SLC46	radiometry method	uptake
CHEMBL1837102	Inhibition of human PCFT-mediated [3H]MTX uptake expressed in chinese hamster R2 cells at pH 6.8 by dixon plot analysis relative to PMX	B	cell-based format	J. Med. Chem.	2011	Inhibition	%	SLC46A1	SLC46	radiometry method	uptake
CHEMBL1837818	Inhibition of serotonin transporter	B	single protein format	Bioorg. Med. Chem. Lett.	2011	Ki	nM	SLC6A4	SLC6	undefined	undefined
CHEMBL1838050	Binding affinity to SERT at 10 uM by radioligand displacement assay	B	single protein format	J. Med. Chem.	2011	Inhibition	%	SLC6A4	SLC6	radiometry method	binding
CHEMBL1838051	Binding affinity to NET at 10 uM by radioligand displacement assay	B	single protein format	J. Med. Chem.	2011	Inhibition	%	SLC6A2	SLC6	radiometry method	binding
CHEMBL1838052	Binding affinity to DAT at 10 uM by radioligand displacement assay	B	single protein format	J. Med. Chem.	2011	Inhibition	%	SLC6A3	SLC6	radiometry method	binding
CHEMBL1838227	Inhibition of xc-cystine-glutamate antiporter-mediated cystine uptake in human U87 cells using L-[14C]cystine as substrate after 15 mins by liquid scintillation counting	B	cell-based format	Bioorg. Med. Chem. Lett.	2011	IC50	nM	SLC7A11	SLC7	radiometry method	uptake
CHEMBL1838344	Displacement of [3H]nisoxetine from human NET receptor	B	single protein format	J. Med. Chem.	2011	Ki	nM	SLC6A2	SLC6	radiometry method	binding
CHEMBL1838357	Binding affinity at human NET receptor at 10 uM	B	single protein format	J. Med. Chem.	2011	Activity	%	SLC6A2	SLC6	undefined	binding
CHEMBL1838604	Inhibition of GlyT1 expressed in HEK293 cells assessed as inhibition of [3H]glycine uptake by scintillation proximity binding assay	B	cell-based format	Bioorg. Med. Chem. Lett.	2011	IC50	nM	SLC6A9	SLC6	radiometry method	uptake
CHEMBL1838605	Inhibition of GlyT2 expressed in HEK293 cells assessed as inhibition of [3H]glycine uptake by scintillation proximity binding assay	B	cell-based format	Bioorg. Med. Chem. Lett.	2011	IC50	nM	SLC6A5	SLC6	radiometry method	uptake
CHEMBL1839399	Inhibition of norepinephrine transporter at 10 uM	B	single protein format	Bioorg. Med. Chem. Lett.	2011	Inhibition	%	SLC6A2	SLC6	undefined	undefined
CHEMBL1839674	Inhibition of human RFC-mediated [3H]MTX uptake in chinese hamster PC43-10 cells at 10 uM after 2 mins relative to control	B	cell-based format	J. Med. Chem.	2011	Inhibition		SLC19A1	SLC19	radiometry method	uptake
CHEMBL1839762	Binding affinity to human NET at 10 uM by radioligand binding assay	B	single protein format	Bioorg. Med. Chem. Lett.	2011	Inhibition	%	SLC6A2	SLC6	radiometry method	binding
CHEMBL1909094	DRUGMATRIX: Norepinephrine Transporter radioligand binding (ligand: [125I] RTI-55)	B	cell membrane format			IC50		SLC6A2	SLC6	radiometry method	binding
CHEMBL1909109	DRUGMATRIX: Transporter, Serotonin (5-Hydroxytryptamine) (SERT) radioligand binding (ligand: [3H] Paroxetine)	B	cell membrane format			IC50		SLC6A4	SLC6	radiometry method	binding
CHEMBL1909143	DRUGMATRIX: Dopamine Transporter radioligand binding (ligand: [125I] RTI-55)	B	cell membrane format			IC50		SLC6A3	SLC6	radiometry method	binding
CHEMBL1912991	Inhibition of NHE1	B	single protein format	Bioorg. Med. Chem. Lett.	2011	K0.5	uM	SLC9A1	SLC9	undefined	undefined
CHEMBL1912993	Ratio of compound K0.5 to amiloride K0.5 for NHE1	B	single protein format	Bioorg. Med. Chem. Lett.	2011	Ratio		SLC9A1	SLC9	undefined	undefined
CHEMBL1918360	Inhibition of human GAT1 assessed as [3H]GABA uptake	B	single protein format	Bioorg. Med. Chem.	2011	IC50	nM	SLC6A1	SLC6	radiometry method	uptake
CHEMBL1918361	Inhibition of human GAT3 assessed as [3H]GABA uptake	B	single protein format	Bioorg. Med. Chem.	2011	IC50	nM	SLC6A11	SLC6	radiometry method	uptake
CHEMBL1918362	Inhibition of human BGT1 assessed as [3H]GABA uptake	B	single protein format	Bioorg. Med. Chem.	2011	IC50	nM	SLC6A12	SLC6	radiometry method	uptake
CHEMBL1919336	Inhibition of human PAT1-mediated L-[3H]proline uptake in human Caco2 cells after 10 mins by liquid scintillation counting	B	cell-based format	Bioorg. Med. Chem.	2011	Ki	nM	SLC36A1	SLC36	radiometry method	uptake
CHEMBL1919951	Inhibition of EAAT2-mediated D-aspartate transport at 100 uM	B	single protein format	Bioorg. Med. Chem. Lett.	2011	Inhibition	%	SLC1A2	SLC1	undefined	undefined
CHEMBL1919952	Inhibition of EAAT3-mediated D-aspartate transport at 100 uM	B	single protein format	Bioorg. Med. Chem. Lett.	2011	Inhibition	%	SLC1A2	SLC1	undefined	undefined
CHEMBL1919953	Inhibition of EAAT1-mediated D-aspartate transport at 100 uM	B	single protein format	Bioorg. Med. Chem. Lett.	2011	Inhibition	%	SLC1A3	SLC1	undefined	undefined
CHEMBL1919955	Inhibition of cystine/glutamate transporter in human SNB19 cells assessed as [3H]glutamate uptake at 500 uM	B	cell-based format	Bioorg. Med. Chem. Lett.	2011	Activity	%	SLC7A11	SLC7	radiometry method	uptake
CHEMBL1919967	Inhibition of human DAT	B	single protein format	J. Med. Chem.	2011	IC50	nM	SLC6A3	SLC6	undefined	undefined
CHEMBL1919968	Inhibition of human DAT at 10 '-5 M	B	single protein format	J. Med. Chem.	2011	Inhibition	%	SLC6A3	SLC6	undefined	undefined
CHEMBL1920093	Displacement of [125I]-IPT from DAT transfected in pig LLC-PK1 cells by radioligand competition binding assay	B	cell-based format	Bioorg. Med. Chem. Lett.	2011	Ki	nM	SLC6A3	SLC6	radiometry method	binding
CHEMBL1920094	Displacement of [125I]-IDAM from SERT transfected in pig LLC-PK1 cells by radioligand competition binding assay	B	cell-based format	Bioorg. Med. Chem. Lett.	2011	Ki	nM	SLC6A4	SLC6	radiometry method	binding
CHEMBL1920095	Displacement of [125I]-INXT from NET transfected in pig LLC-PK1 cells by radioligand competition binding assay	B	cell-based format	Bioorg. Med. Chem. Lett.	2011	Ki	nM	SLC6A2	SLC6	radiometry method	binding
CHEMBL1925628	Inhibition of norepinephrine transporter at 10 uM	B	single protein format	Bioorg. Med. Chem. Lett.	2011	Inhibition	%	SLC6A2	SLC6	undefined	undefined
CHEMBL1930660	Inhibition of [3H]norepinephrine reuptake at human NET cloned in rat brain synaptosome by scintillation counting	B	tissue-based format	Bioorg. Med. Chem.	2011	EC50	nM	SLC6A2	SLC6	radiometry method	uptake
CHEMBL1930661	Inhibition of [3H]dopamine reuptake at human DAT cloned in rat brain synaptosome by scintillation counting	B	tissue-based format	Bioorg. Med. Chem.	2011	EC50	nM	SLC6A3	SLC6	radiometry method	uptake
CHEMBL1930662	Inhibition of [3H]5-HT uptake at human SERT cloned in rat brain synaptosome by scintillation counting	B	tissue-based format	Bioorg. Med. Chem.	2011	EC50	nM	SLC6A4	SLC6	radiometry method	uptake
CHEMBL1936810	Inhibition of serotonin transporter	B	single protein format	Bioorg. Med. Chem. Lett.	2012	IC50	nM	SLC6A4	SLC6	undefined	undefined
CHEMBL1936903	Inhibition of human DMT1 expressed in CHO cells assessed as blockage of ferrous influx after 20 mins by calcein fluorescence quenching method	B	cell-based format	Bioorg. Med. Chem. Lett.	2012	IC50	nM	SLC11A2	SLC11	fluorescence method	functional
CHEMBL1936912	Inhibition of human DMT1 expressed in CHO cells assessed as effect on ionic current at 10 uM by whole-cell voltage clamp assay	B	cell-based format	Bioorg. Med. Chem. Lett.	2012	Inhibition		SLC11A2	SLC11	label free method	functional
CHEMBL1936913	Inhibition of human DMT1 at 10 uM after 20 mins by calcein quenching fluorescence assay relative to desferoxamine	B	single protein format	Bioorg. Med. Chem. Lett.	2012	Inhibition	%	SLC11A2	SLC11	fluorescence method	functional
CHEMBL1937822	Inhibition of OATP1B1 transporter	B	single protein format	Bioorg. Med. Chem. Lett.	2012	IC50	nM	SLCO1B1	SLCO	undefined	undefined
CHEMBL1941656	Binding affinity to VAChT	B	single protein format	Bioorg. Med. Chem.	2012	Ki	nM	SLC18A3	SLC18	undefined	binding
CHEMBL1944458	Inhibition of GlyT1 in human JAR cells assessed as inhibition of [3H]glycine uptake preincubated for 1 mins measured after 2 hrs by liquid scintillation counting	B	cell-based format	Bioorg. Med. Chem.	2011	IC50	nM	SLC6A9	SLC6	radiometry method	uptake
CHEMBL1944459	Inhibition of human GlyT1 expressed in CHO cells assessed as inhibition of [3H]glycine uptake preincubated for 1 mins measured after 2 hrs by liquid scintillation counting	B	cell-based format	Bioorg. Med. Chem.	2011	IC50	nM	SLC6A9	SLC6	radiometry method	uptake
CHEMBL1944460	Ratio of SSR504734 IC50 to compound IC50 for human GlyT1	B	single protein format	Bioorg. Med. Chem.	2011	Ratio IC50		SLC6A9	SLC6	undefined	undefined
CHEMBL1944461	Ratio of compound IC50 to ALX5407 IC50 for human GlyT1	B	single protein format	Bioorg. Med. Chem.	2011	Ratio IC50		SLC6A9	SLC6	undefined	undefined
CHEMBL1947471	Displacement of [3H]WIN35428 from human cloned DAT receptor expressed in human HEK293 cells	B	cell-based format	Bioorg. Med. Chem.	2012	Ki	nM	SLC6A3	SLC6	radiometry method	binding
CHEMBL1947472	Displacement of [3H]Citalopram from human cloned SERT receptor expressed in HEK293 cells	B	cell-based format	Bioorg. Med. Chem.	2012	Ki		SLC6A4	SLC6	radiometry method	binding
CHEMBL1947473	Displacement of [3H]nisoxetine from human cloned NET receptor expressed in HEK293 cells	B	cell-based format	Bioorg. Med. Chem.	2012	Ki	nM	SLC6A2	SLC6	radiometry method	binding
CHEMBL1947479	Ratio of PE2I Ki to compound Ki for human cloned DAT receptor	B	single protein format	Bioorg. Med. Chem.	2012	Ratio Ki		SLC6A3	SLC6	undefined	undefined
CHEMBL1947480	Ratio of LBT999 Ki to compound Ki for human cloned DAT receptor	B	single protein format	Bioorg. Med. Chem.	2012	Ratio Ki		SLC6A3	SLC6	undefined	undefined
CHEMBL1948377	Displacement of [3H]WIN-35,428 from human DAT expressed in N2A cells after 15 mins by photoaffinity labeling	B	cell-based format	Bioorg. Med. Chem. Lett.	2012	Ki	nM	SLC6A3	SLC6	radiometry method	binding
CHEMBL1948378	Binding affinity to human His6-DAT expressed in LLCPK1 cells at 10 nM after 1.5 hrs measured 2 mins post-irradiation by SDS-PAGE/autoradiography	B	cell-based format	Bioorg. Med. Chem. Lett.	2012	Activity		SLC6A3	SLC6	radiometry method	binding
CHEMBL1948379	Binding affinity to human His6-DAT expressed in LLCPK1 cells at 10 nM after 1.5 hrs measured 2 mins post-irradiation by autoradiography in the presence of (+/-)-bupropion	B	cell-based format	Bioorg. Med. Chem. Lett.	2012	Activity		SLC6A3	SLC6	radiometry method	binding
CHEMBL1948380	Binding affinity to human His6-DAT expressed in LLCPK1 cells at 10 nM after 1.5 hrs measured 2 mins post-irradiation by autoradiography in the presence of (+/-)-cocaine	B	cell-based format	Bioorg. Med. Chem. Lett.	2012	Activity		SLC6A3	SLC6	radiometry method	binding
CHEMBL1949348	Displacement of [3H]-5HT from human SERT	B	single protein format	Eur. J. Med. Chem.	2012	Ki	nM	SLC6A4	SLC6	radiometry method	binding
CHEMBL1952485	Inhibition of DAT at 10 uM	B	single protein format	Bioorg. Med. Chem. Lett.	2012	Inhibition	%	SLC6A3	SLC6	undefined	undefined
CHEMBL1952659	Activity at human NET receptor at 10 uM	B	single protein format	Bioorg. Med. Chem. Lett.	2012	Activity	%	SLC6A2	SLC6	undefined	undefined
CHEMBL1953002	Drug transport in human OATP1B1 expressing MDCK2 cells assessed as OATP1B1-mediated drug uptake after 30 mins	A	cell-based format	Bioorg. Med. Chem. Lett.	2011	Drug uptake		SLCO1B1	SLCO	undefined	uptake
CHEMBL1953003	Drug transport in human OATP1B3 expressing MDCK2 cells assessed as OATP1B3-mediated drug uptake after 30 mins	A	cell-based format	Bioorg. Med. Chem. Lett.	2011	Drug uptake		SLCO1B3	SLCO	undefined	uptake
CHEMBL1953005	Drug transport in human OATP1B1 expressing MDCK2 cells assessed as OATP1B1-mediated drug uptake after 30 mins in presence of OATP inhibitor BSP	A	cell-based format	Bioorg. Med. Chem. Lett.	2011	Drug uptake		SLCO1B1	SLCO	undefined	uptake
CHEMBL1953006	Drug transport in human OATP1B3 expressing MDCK2 cells assessed as OATP1B3-mediated drug uptake after 30 mins in presence of OATP inhibitor BSP	A	cell-based format	Bioorg. Med. Chem. Lett.	2011	Drug uptake		SLCO1B3	SLCO	undefined	uptake
CHEMBL1953190	Inhibition of DA transporter at 10 uM	B	single protein format	Bioorg. Med. Chem. Lett.	2012	Inhibition	%	SLC6A3	SLC6	undefined	undefined
CHEMBL1953191	Inhibition of NA transporter at 10 uM	B	single protein format	Bioorg. Med. Chem. Lett.	2012	Inhibition	%	SLC6A2	SLC6	undefined	undefined
CHEMBL1953196	Inhibition of DA transporter	B	single protein format	Bioorg. Med. Chem. Lett.	2012	IC50	nM	SLC6A3	SLC6	undefined	undefined
CHEMBL1953197	Inhibition of NA transporter	B	single protein format	Bioorg. Med. Chem. Lett.	2012	IC50	nM	SLC6A2	SLC6	undefined	undefined
CHEMBL1959649	Displacement of [3H]nisoxetine from human recombinant norepinephrine transporter expressed in CHO cells at 10 uM after 120 mins	B	cell-based format	J. Med. Chem.	2012	Inhibition	%	SLC6A2	SLC6	radiometry method	binding
CHEMBL1959650	Displacement of [3H]nisoxetine from human recombinant norepinephrine transporter expressed in CHO cells after 120 mins	B	cell-based format	J. Med. Chem.	2012	IC50	nM	SLC6A2	SLC6	radiometry method	binding
CHEMBL1959692	Activity at OAT1	B	single protein format	Bioorg. Med. Chem. Lett.	2012	Activity		SLC22A6	SLC22	undefined	undefined
CHEMBL1959693	Activity at OAT2	B	single protein format	Bioorg. Med. Chem. Lett.	2012	Activity		SLC22A7	SLC22	undefined	undefined
CHEMBL1960297	Inhibition of human norepinephrine transporter at 10 uM	B	single protein format	J. Med. Chem.	2012	Inhibition	%	SLC6A2	SLC6	undefined	undefined
CHEMBL1960298	Inhibition of human norepinephrine transporter	B	single protein format	J. Med. Chem.	2012	IC50	nM	SLC6A2	SLC6	undefined	undefined
CHEMBL1960494	Binding affinity to VAchT	B	single protein format	Bioorg. Med. Chem. Lett.	2012	Ki	nM	SLC18A3	SLC18	undefined	binding
CHEMBL1960495	Binding affinity to VAchT transfected in rat PC12 cells	B	cell-based format	Bioorg. Med. Chem. Lett.	2012	Ki	nM	SLC18A3	SLC18	undefined	binding
CHEMBL1963920	PUBCHEM_BIOASSAY: JHICC_CHT_Inh_3H uptake_CRC. (Class of assay: confirmatory)	F	assay format			IC50	nM	SLC5A7	SLC5	undefined	uptake
CHEMBL1964033	PUBCHEM_BIOASSAY: Dose responses of compounds that activate the Choline Transporter (CHT) - 10 point CRC. (Class of assay: confirmatory)	F	assay format			EC50	nM	SLC5A7	SLC5	undefined	undefined
CHEMBL1964067	PUBCHEM_BIOASSAY: qHTS Assay for Rab9 Promoter Activators: Hit Validation Using Renilla Luciferase Read-Out. (Class of assay: confirmatory)	F	assay format			Potency	nM	NPC1	SLC65	luminescence method	undefined
CHEMBL2013440	Inhibition of norepinephrine channel at 10 uM by radioligand displacement assay	B	single protein format	Bioorg. Med. Chem. Lett.	2012	Inhibition		SLC6A2	SLC6	radiometry method	binding
CHEMBL2013441	Inhibition of dopamine transporter at 10 uM by radioligand displacement assay	B	single protein format	Bioorg. Med. Chem. Lett.	2012	Inhibition		SLC6A3	SLC6	radiometry method	binding
CHEMBL2013442	Inhibition of 5HT transporter at 10 uM by radioligand displacement assay	B	single protein format	Bioorg. Med. Chem. Lett.	2012	Inhibition		SLC6A4	SLC6	radiometry method	binding
CHEMBL2015102	Displacement of [3H]WIN 35,428 from human dopamine active transporter	B	single protein format	Bioorg. Med. Chem.	2012	IC50	nM	SLC6A3	SLC6	radiometry method	binding
CHEMBL2015103	Displacement of [3H]citalopram from human serotonin transporter	B	single protein format	Bioorg. Med. Chem.	2012	IC50	nM	SLC6A4	SLC6	radiometry method	binding
CHEMBL2015106	Binding affinity to SERT	B	single protein format	Bioorg. Med. Chem.	2012	Activity	nM	SLC6A4	SLC6	undefined	binding
CHEMBL2015107	Binding affinity to human DAT	B	single protein format	Bioorg. Med. Chem.	2012	Activity	uM	SLC6A3	SLC6	undefined	binding
CHEMBL2015429	Inhibition of human SERT-mediated serotonin reuptake in HEK293 cells	B	cell-based format	ACS Med. Chem. Lett.	2011	EC50	nM	SLC6A4	SLC6	undefined	uptake
CHEMBL2015430	Inhibition of human SERT-mediated serotonin reuptake in HEK293 cells at 100 nM	B	cell-based format	ACS Med. Chem. Lett.	2011	Efficacy	%	SLC6A4	SLC6	undefined	uptake
CHEMBL2015431	Inhibition of human SERT-mediated serotonin reuptake in HEK293 cells at 100 nM relative to fluoxetine	B	cell-based format	ACS Med. Chem. Lett.	2011	Efficacy	%	SLC6A4	SLC6	undefined	uptake
CHEMBL2021179	Inhibition of human SGLT2 expressed in CHO cells assessed as [14C]AMG accumulation after 2 hrs by scintillation counting	B	cell-based format	Bioorg. Med. Chem.	2012	IC50	nM	SLC5A2	SLC5	radiometry method	uptake
CHEMBL2026509	Displacement of [3H]WIN35428 from DAT at 10 uM	B	single protein format	J. Med. Chem.	2012	Inhibition	%	SLC6A3	SLC6	radiometry method	binding
CHEMBL2026510	Displacement of [3H]Nisoxetine from NET at 10 uM	B	single protein format	J. Med. Chem.	2012	Inhibition	%	SLC6A2	SLC6	radiometry method	binding
CHEMBL2026511	Displacement of [3H]Citalopram from SERT at 10 uM	B	single protein format	J. Med. Chem.	2012	Inhibition	%	SLC6A4	SLC6	radiometry method	binding
CHEMBL2032876	Binding affinity to norepinephrine transporter	B	single protein format	Bioorg. Med. Chem. Lett.	2012	Ki	nM	SLC6A2	SLC6	undefined	binding
CHEMBL2032877	Binding affinity to serotonin transporter	B	single protein format	Bioorg. Med. Chem. Lett.	2012	Ki	nM	SLC6A4	SLC6	undefined	binding
CHEMBL2033103	Binding affinity to norepinephrine transporter at 10 uM	B	single protein format	J. Med. Chem.	2012	Activity	%	SLC6A2	SLC6	undefined	binding
CHEMBL2033372	Inhibition of DAT	B	single protein format	Bioorg. Med. Chem. Lett.	2012	Ki	nM	SLC6A3	SLC6	undefined	undefined
CHEMBL2033488	Binding affinity to human recombinant DAT	B	single protein format	J. Med. Chem.	2012	Ki	nM	SLC6A3	SLC6	undefined	binding
CHEMBL2033616	Binding affinity to human recombinant SERT	B	single protein format	J. Med. Chem.	2012	Ki	nM	SLC6A4	SLC6	undefined	binding
CHEMBL2033617	Binding affinity to human recombinant NET	B	single protein format	J. Med. Chem.	2012	Ki	nM	SLC6A2	SLC6	undefined	binding
CHEMBL2033747	Inhibition of SERT	B	single protein format	Bioorg. Med. Chem. Lett.	2012	Ki	nM	SLC6A4	SLC6	undefined	undefined
CHEMBL2033910	Inhibition of DAT at 10 uM	B	single protein format	Bioorg. Med. Chem. Lett.	2012	Inhibition	%	SLC6A3	SLC6	undefined	undefined
CHEMBL2033927	Inhibition of SERT at 10 uM	B	single protein format	Bioorg. Med. Chem. Lett.	2012	Inhibition	%	SLC6A4	SLC6	undefined	undefined
CHEMBL2033933	Inhibition of NET at 10 uM	B	single protein format	Bioorg. Med. Chem. Lett.	2012	Inhibition	%	SLC6A2	SLC6	undefined	undefined
CHEMBL2034402	Binding affinity to 5-HT transporter	B	single protein format	J. Med. Chem.	2012	Ki	nM	SLC6A4	SLC6	undefined	binding
CHEMBL2034403	Binding affinity to DAT	B	single protein format	J. Med. Chem.	2012	Ki	nM	SLC6A3	SLC6	undefined	binding
CHEMBL2037695	Displacement of [3H]nisoxetine from human NET expressed in CHO cells after 120 mins by scintillation counting	B	cell-based format	J. Med. Chem.	2012	IC50	nM	SLC6A2	SLC6	radiometry method	binding
CHEMBL2037807	Displacement of [3H]Citalopram from human SERT by liquid scintillation counting	B	single protein format	Eur. J. Med. Chem.	2012	Ki	nM	SLC6A4	SLC6	radiometry method	binding
CHEMBL2037967	Displacement of [3H]GBR12935 from human DAT by liquid scintillation assay	B	single protein format	Eur. J. Med. Chem.	2012	Ki	nM	SLC6A3	SLC6	radiometry method	binding
CHEMBL2037969	Displacement of [3H]Nisoxetine from human NET by liquid scintillation assay	B	single protein format	Eur. J. Med. Chem.	2012	Ki	nM	SLC6A2	SLC6	radiometry method	binding
CHEMBL2049717	Antagonist activity at KCC2 expressed in human HEK293 cells assessed as decrease in Tl-stimulated fluorescence increase at 2 uM after 8 mins by fluorescence analysis	F	cell-based format	Bioorg. Med. Chem. Lett.	2012	Inhibition	%	SLC12A5	SLC12	fluorescence method	undefined
CHEMBL2049718	Antagonist activity at KCC2 expressed in human HEK293 cells assessed as decrease in Tl-stimulated fluorescence increase after 8 mins by fluorescence analysis	F	cell-based format	Bioorg. Med. Chem. Lett.	2012	IC50	nM	SLC12A5	SLC12	fluorescence method	undefined
CHEMBL2049730	Antagonist activity at KCC2 expressed in human HEK293 cells assessed as [86Rb] uptake after 30 mins by scintillation counting	F	cell-based format	Bioorg. Med. Chem. Lett.	2012	Activity		SLC12A5	SLC12	radiometry method	uptake
CHEMBL2049731	Antagonist activity at NKKC1 expressed in human HEK293 cells assessed as [86Rb] uptake up to 100 uM after 30 mins by scintillation counting	F	cell-based format	Bioorg. Med. Chem. Lett.	2012	Activity		SLC12A2	SLC12	radiometry method	uptake
CHEMBL2049732	Ratio of IC50 for ML077 to compound IC50 for KCC2 expressed in human HEK293 cells assessed as decrease in Tl-stimulated fluorescence increase at 2 uM after 8 mins by fluorescence analysis	B	cell-based format	Bioorg. Med. Chem. Lett.	2012	Ratio IC50		SLC12A5	SLC12	fluorescence method	undefined
CHEMBL2049737	Antagonist activity at NKKC1 expressed in human HEK293 cells assessed as [86Rb] uptake at 50 uM after 30 mins by scintillation counting	F	cell-based format	Bioorg. Med. Chem. Lett.	2012	Activity	%	SLC12A2	SLC12	radiometry method	uptake
CHEMBL2049738	Antagonist activity at NKKC1 expressed in human HEK293 cells assessed as [86Rb] uptake after 30 mins by scintillation counting	F	cell-based format	Bioorg. Med. Chem. Lett.	2012	IC50	nM	SLC12A2	SLC12	radiometry method	uptake
CHEMBL2050134	Displacement of [3H]vesamicol from human VAChT expressed in rat PC12 cells after 24 hrs by liquid scintillation counting	B	cell-based format	Bioorg. Med. Chem.	2012	Ki	nM	SLC18A3	SLC18	radiometry method	binding
CHEMBL2050139	Ratio of vesamicol Ki to compound Ki for human VAChT	B	single protein format	Bioorg. Med. Chem.	2012	Ratio Ki		SLC18A3	SLC18	undefined	undefined
CHEMBL2050140	Binding affinity to VAChT	B	single protein format	Bioorg. Med. Chem.	2012	Ki	nM	SLC18A3	SLC18	undefined	binding
CHEMBL2050195	Binding affinity to DAT	B	single protein format	Bioorg. Med. Chem. Lett.	2012	Ki	nM	SLC6A3	SLC6	undefined	binding
CHEMBL2050196	Displacement of [125I]IPT from DAT overexpressed in LLC-PK1 cell membrane by competitive binding assay	B	cell-based format	Bioorg. Med. Chem. Lett.	2012	Ki	nM	SLC6A3	SLC6	radiometry method	binding
CHEMBL2050776	Inhibition of [3H]serotonin uptake at human SERT expressed in CHO cells after 10 min by scintillation counting	B	cell-based format	Eur. J. Med. Chem.	2012	IC50	nM	SLC6A4	SLC6	radiometry method	uptake
CHEMBL2050777	Inhibition of [3H]serotonin uptake at human SERT expressed in CHO cells at 10 uM after 10 min by scintillation counting	B	cell-based format	Eur. J. Med. Chem.	2012	Inhibition	%	SLC6A4	SLC6	radiometry method	uptake
CHEMBL2050778	Inhibition of [3H]noradrenaline uptake at human NET expressed in CHO cells after 10 mins by scintillation counting	B	cell-based format	Eur. J. Med. Chem.	2012	IC50	nM	SLC6A2	SLC6	radiometry method	uptake
CHEMBL2050779	Inhibition of [3H]noradrenaline uptake at human NET expressed in CHO cells at 10 uM after 10 mins by scintillation counting	B	cell-based format	Eur. J. Med. Chem.	2012	Inhibition	%	SLC6A2	SLC6	radiometry method	uptake
CHEMBL2050780	Inhibition of [3H]dopamine uptake at human DAT expressed in CHO cells after 10 mins by scintillation counting	B	cell-based format	Eur. J. Med. Chem.	2012	IC50	nM	SLC6A3	SLC6	radiometry method	uptake
CHEMBL2050781	Inhibition of [3H]dopamine uptake at human DAT expressed in CHO cells at 10 uM after 10 mins by scintillation counting	B	cell-based format	Eur. J. Med. Chem.	2012	Inhibition	%	SLC6A3	SLC6	radiometry method	uptake
CHEMBL2051076	Inhibition of human SGLT2 expressed in CHO-K1 cells by [14C]AMG uptake assay	B	cell-based format	Bioorg. Med. Chem.	2012	IC50	nM	SLC5A2	SLC5	radiometry method	uptake
CHEMBL2051077	Inhibition of human SGLT1 expressed in CHO-K1 cells by [14C]AMG uptake assay	B	cell-based format	Bioorg. Med. Chem.	2012	IC50	nM	SLC5A1	SLC5	radiometry method	uptake
CHEMBL2061373	Inhibition of GLUT1 mediated [3H]-2-DG uptake in human LNCAP cells at 5 uM after 30 mins by scintillation counting	B	cell-based format	J. Med. Chem.	2012	Inhibition	%	SLC2A1	SLC2	radiometry method	uptake
CHEMBL2061374	Inhibition of GLUT3 mediated [3H]-2-DG uptake in human LNCAP cells at 5 uM after 30 mins by scintillation counting	B	cell-based format	J. Med. Chem.	2012	Inhibition	%	SLC2A3	SLC2	radiometry method	uptake
CHEMBL2061375	Inhibition of GLUT4 mediated [3H]-2-DG uptake in human LNCAP cells at 5 uM after 30 mins by scintillation counting	B	cell-based format	J. Med. Chem.	2012	Inhibition	%	SLC2A4	SLC2	radiometry method	uptake
CHEMBL2061376	Inhibition of GLUT9 mediated [3H]-2-DG uptake in human LNCAP cells at 5 uM after 30 mins by scintillation counting	B	cell-based format	J. Med. Chem.	2012	Inhibition	%	SLC2A9	SLC2	radiometry method	uptake
CHEMBL2061377	Inhibition of GLUT1 mediated [3H]-2-DG uptake in human LNCAP cells after 30 mins by scintillation counting	B	cell-based format	J. Med. Chem.	2012	IC50	nM	SLC2A1	SLC2	radiometry method	uptake
CHEMBL2061593	Inhibition of human recombinant FATP1 acyl-coA synthetase activity using [14C]oleic acid as substrate	B	single protein format	Bioorg. Med. Chem. Lett.	2012	IC50	nM	SLC27A1	SLC27	radiometry method	undefined
CHEMBL2061615	Inhibition of NRAMP1 expressed in CHO cells	B	cell-based format	Bioorg. Med. Chem. Lett.	2012	IC50	nM	SLC11A1	SLC11	undefined	undefined
CHEMBL2065334	Displacement of [3H]WIN-35,428 from human DAT expressed in mouse N2A cells after 15 mins by liquid scintillation counting	B	cell-based format	ACS Med. Chem. Lett.	2012	Ki	nM	SLC6A3	SLC6	radiometry method	binding
CHEMBL2065335	Ratio of (+/-)-threomethylphenidate Ki to compound Ki for human DAT expressed in mouse N2A cells	B	cell-based format	ACS Med. Chem. Lett.	2012	Ratio Ki		SLC6A3	SLC6	undefined	undefined
CHEMBL2065336	Ratio of (+/-)-threo-N-(p-azido-benzyl)-4-iodomethylphenidate Ki to compound Ki for human DAT expressed in mouse N2A cells	B	cell-based format	ACS Med. Chem. Lett.	2012	Ratio Ki		SLC6A3	SLC6	undefined	undefined
CHEMBL2065337	Binding affinity to His6-tagged human DAT expressed in pig LLC-PK1 cells at 10 nM incubated for 1.5 hrs prior to irradiation measured after 5 mins by photoaffinity labeling-based autoradiographic analysis	B	cell-based format	ACS Med. Chem. Lett.	2012	Activity		SLC6A3	SLC6	radiometry method	binding
CHEMBL2065338	Binding affinity to His6-tagged human DAT expressed in pig LLC-PK1 cells at 10 nM incubated for 1.5 hrs prior to irradiation measured after 5 mins by photoaffinity labeling-based autoradiographic analysis in presence of (-)-cocaine	B	cell-based format	ACS Med. Chem. Lett.	2012	Activity		SLC6A3	SLC6	radiometry method	binding
CHEMBL2065339	Binding affinity to His6-tagged human DAT expressed in pig LLC-PK1 cells at 10 nM incubated for 1.5 hrs prior to irradiation measured after 5 mins by photoaffinity labeling-based autoradiographic analysis in presence of D-methylphenidate	B	cell-based format	ACS Med. Chem. Lett.	2012	Activity		SLC6A3	SLC6	radiometry method	binding
CHEMBL2065401	Inhibition of human SGLT2 expressed in CHO-K1 cells incubated for 120 mins at 37 degC by [14C]-AMG uptake assay	B	cell-based format	Eur. J. Med. Chem.	2012	EC50	nM	SLC5A2	SLC5	radiometry method	uptake
CHEMBL2065402	Inhibition of human SGLT1 expressed in CHO-K1 cells incubated for 120 mins at 37 degC by [14C]-AMG uptake assay	B	cell-based format	Eur. J. Med. Chem.	2012	EC50	nM	SLC5A1	SLC5	radiometry method	uptake
CHEMBL2067159	Inhibition of human EAAT1 expressed in HEK293 cells assessed as inhibition of 3[H]-D-Aspartate uptake after 6 mins by scintillation counting method	B	cell-based format	J. Med. Chem.	2012	IC50	nM	SLC1A3	SLC1	radiometry method	uptake
CHEMBL2067160	Inhibition of human EAAT2 expressed in HEK293 cells assessed as inhibition of 3[H]-D-Aspartate uptake after 6 mins by scintillation counting method	B	cell-based format	J. Med. Chem.	2012	IC50	nM	SLC1A2	SLC1	radiometry method	uptake
CHEMBL2067161	Inhibition of human EAAT3 expressed in HEK293 cells assessed as inhibition of 3[H]-D-Aspartate uptake after 6 mins by scintillation counting method	B	cell-based format	J. Med. Chem.	2012	IC50	nM	SLC1A1	SLC1	radiometry method	uptake
CHEMBL2071950	Inhibition of human DAT at 10 uM	B	single protein format	Bioorg. Med. Chem. Lett.	2012	Inhibition	%	SLC6A3	SLC6	undefined	undefined
CHEMBL2072767	Displacement of [125I]RTI-55 from DAT at 10 uM	B	single protein format	Bioorg. Med. Chem. Lett.	2012	Inhibition	%	SLC6A3	SLC6	radiometry method	binding
CHEMBL2072769	Displacement of [125I]RTI-55 from DAT	B	single protein format	Bioorg. Med. Chem. Lett.	2012	IC50	nM	SLC6A3	SLC6	radiometry method	binding
CHEMBL2075132	TP_TRANSPORTER: inhibition of VACV uptake (VAVC: 20 uM, Ala-Ala: 10000 uM) in PEPT1-expressing CHO cells	F	cell-based format	J. Pharmacol. Exp. Ther.	1999	Inhibition	%	SLC15A1	SLC15	undefined	uptake
CHEMBL2075133	TP_TRANSPORTER: inhibition of VACV uptake (VACV: 20 uM, Leu-Leu: 10000 uM) in PEPT1-expressing CHO cells	F	cell-based format	J. Pharmacol. Exp. Ther.	1999	Inhibition	%	SLC15A1	SLC15	undefined	uptake
CHEMBL2075134	TP_TRANSPORTER: inhibition of VACV uptake (VACV: 20 uM, Gly-Leu: 10000 uM) in PEPT1-expressing CHO cells	F	cell-based format	J. Pharmacol. Exp. Ther.	1999	Inhibition	%	SLC15A1	SLC15	undefined	uptake
CHEMBL2075135	TP_TRANSPORTER: inhibition of VACV uptake (VACV: 20 uM, Gly-Gly: 10000 uM) in PEPT1-expressing CHO cells	F	cell-based format	J. Pharmacol. Exp. Ther.	1999	Inhibition	%	SLC15A1	SLC15	undefined	uptake
CHEMBL2075136	TP_TRANSPORTER: inhibition of VACV uptake (VACV: 20 uM, Cephalexin: 10000 uM) in PEPT1-expressing CHO cells	F	cell-based format	J. Pharmacol. Exp. Ther.	1999	Inhibition	%	SLC15A1	SLC15	undefined	uptake
CHEMBL2075137	TP_TRANSPORTER: inhibition of VACV uptake (VACV: 0.2 uM, Gly-Sar: 10000 uM) in Xenopus laevis oocytes	F	cell-based format	Biochem. Biophys. Res. Commun.	1998	Activity		SLC15A1	SLC15	undefined	uptake
CHEMBL2075138	TP_TRANSPORTER: inhibition of VACV uptake (VACV: 0.2 uM, Gly-Gly-Gly: 10000 uM) in Xenopus laevis oocytes	F	cell-based format	Biochem. Biophys. Res. Commun.	1998	Activity		SLC15A1	SLC15	undefined	uptake
CHEMBL2075139	TP_TRANSPORTER: inhibition of VACV uptake (VACV: 0.2 uM, Cefadroxil: 10000 uM) in Xenopus laevis oocytes	F	cell-based format	Biochem. Biophys. Res. Commun.	1998	Activity		SLC15A1	SLC15	undefined	uptake
CHEMBL2075140	TP_TRANSPORTER: inhibition of VACV uptake (VACV: 0.2 uM, Carnosine: 10000 uM) in Xenopus laevis oocytes	F	cell-based format	Biochem. Biophys. Res. Commun.	1998	Activity		SLC15A1	SLC15	undefined	uptake
CHEMBL2075141	TP_TRANSPORTER: inhibition of Sulpiride uptake (Surpiride: 100 uM, Gly-Sar: 1000 uM) in Caco-2 cells	F	cell-based format	Biol. Pharm. Bull.	2002	Activity	%	SLC15A1	SLC15	undefined	uptake
CHEMBL2075142	TP_TRANSPORTER: inhibition of Sulpiride uptake (Sulpiride: 100 uM, Captopril: 1000 uM) in Caco-2 cells	F	cell-based format	Biol. Pharm. Bull.	2002	Activity	%	SLC15A1	SLC15	undefined	uptake
CHEMBL2075143	TP_TRANSPORTER: inhibition of Gly-Sar uptake, L-form (Gly-Sar: 20 uM) in PEPT1-expressing CHO cells	F	cell-based format	Pharm. Res.	1998	IC50	nM	SLC15A1	SLC15	undefined	uptake
CHEMBL2075144	TP_TRANSPORTER: inhibition of Gly-Sar uptake, D-form (Gly-Sar: 20 uM) in PEPT1-expressing CHO cells	F	cell-based format	Pharm. Res.	1998	IC50	nM	SLC15A1	SLC15	undefined	uptake
CHEMBL2075145	TP_TRANSPORTER: inhibition of Gly-Sar uptake, 96% trans conformation in Caco-2 cells	F	cell-based format	J. Biol. Chem.	1998	Ki	nM	SLC15A1	SLC15	undefined	uptake
CHEMBL2075146	TP_TRANSPORTER: inhibition of Gly-Sar uptake in Xenopus laevis oocytes	F	cell-based format	Biochem. Biophys. Res. Commun.	1998	Ki	nM	SLC15A1	SLC15	undefined	uptake
CHEMBL2075147	TP_TRANSPORTER: inhibition of Gly-Sar uptake in PEPT1-expressing HeLa cells	F	cell-based format	Biochim. Biophys. Acta	1997	Ki	nM	SLC15A1	SLC15	undefined	uptake
CHEMBL2075148	TP_TRANSPORTER: inhibition of Gly-Sar uptake in PEPT1-expressing HeLa cells	F	cell-based format	Biochem. Biophys. Res. Commun.	1998	Ki	nM	SLC15A1	SLC15	undefined	uptake
CHEMBL2075149	TP_TRANSPORTER: inhibition of Gly-Sar uptake in Caco-2 cells	F	cell-based format	Biochim. Biophys. Acta	1997	Ki	nM	SLC15A1	SLC15	undefined	uptake
CHEMBL2075150	TP_TRANSPORTER: inhibition of Gly-Sar uptake in Caco-2 cells	F	cell-based format	Biochem. Biophys. Res. Commun.	1998	Ki	nM	SLC15A1	SLC15	undefined	uptake
CHEMBL2075151	TP_TRANSPORTER: inhibition of Gly-Sar uptake by ZnSO4 at 105uM in PEPT1-expressing Caco-2 cells	F	cell-based format	Pharm. Res.	2003	Activity	%	SLC15A1	SLC15	undefined	uptake
CHEMBL2075191	TP_TRANSPORTER: uptake in Xenopus laevis oocytes	F	cell-based format	Exp. Eye Res.	2005	Activity		SLCO3A1	SLCO	undefined	uptake
CHEMBL2075241	TP_TRANSPORTER: inhibition of Gly-Sar uptake (Gly-Sar: 50 uM, Ceftazidime: 2500uM) in PEPT1-expressing HeLa cells	F	cell-based format	J. Biol. Chem.	2000	Activity		SLC15A1	SLC15	undefined	uptake
CHEMBL2075242	TP_TRANSPORTER: inhibition of Gly-Sar uptake (Gly-Sar: 50 uM, Cefoselis: 2500uM) in PEPT1-expressing HeLa cells	F	cell-based format	J. Biol. Chem.	2000	Activity	%	SLC15A1	SLC15	undefined	uptake
CHEMBL2075243	TP_TRANSPORTER: inhibition of Gly-Sar uptake (Gly-Sar: 50 uM, Cefluprenam: 2500uM) in PEPT1-expressing HeLa cells	F	cell-based format	J. Biol. Chem.	2000	Activity		SLC15A1	SLC15	undefined	uptake
CHEMBL2075244	TP_TRANSPORTER: inhibition of Gly-Sar uptake (Gly-Sar: 50 uM, Cefepime: 2500uM) in PEPT1-expressing HeLa cells	F	cell-based format	J. Biol. Chem.	2000	Activity		SLC15A1	SLC15	undefined	uptake
CHEMBL2075245	TP_TRANSPORTER: inhibition of Gly-Sar uptake (Gly-Sar: 50 uM, CER: 2500uM) in PEPT1-expressing HeLa cells	F	cell-based format	J. Biol. Chem.	2000	Activity		SLC15A1	SLC15	undefined	uptake
CHEMBL2075246	TP_TRANSPORTER: inhibition of Gly-Sar uptake (Gly-Sar: 5 uM) in Caco-2 cells	F	cell-based format	Biochim. Biophys. Acta	1997	IC50	nM	SLC15A1	SLC15	undefined	uptake
CHEMBL2075247	TP_TRANSPORTER: inhibition of Gly-Sar uptake (Gly-Sar: 20 uM, Leu-Pro: 10000 uM) in PEPT1-expressing HeLa cells	F	cell-based format	J. Biol. Chem.	1995	Activity	%	SLC15A1	SLC15	undefined	uptake
CHEMBL2075248	TP_TRANSPORTER: inhibition of Gly-Sar uptake (Gly-Sar: 20 uM, L-dopa-L-Phe: 1000 uM) in Caco-2 cells	F	cell-based format	J. Pharm. Sci	1998	Activity		SLC15A1	SLC15	undefined	uptake
CHEMBL2075249	TP_TRANSPORTER: inhibition of Gly-Sar uptake (Gly-Sar: 20 uM, Gly-Pro: 10000 uM) in PEPT1-expressing HeLa cells	F	cell-based format	J. Biol. Chem.	1995	Activity	%	SLC15A1	SLC15	undefined	uptake
CHEMBL2075250	TP_TRANSPORTER: inhibition of Gly-Sar uptake (Gly-Sar: 20 uM, Gly-Gly-Pro: 10000 uM) in PEPT1-expressing HeLa cells	F	cell-based format	J. Biol. Chem.	1995	Activity	%	SLC15A1	SLC15	undefined	uptake
CHEMBL2075251	TP_TRANSPORTER: inhibition of Gly-Sar uptake (Gly-Sar: 20 uM, Gly-Gly-Ile: 10000 uM) in PEPT1-expressing HeLa cells	F	cell-based format	J. Biol. Chem.	1995	Activity	%	SLC15A1	SLC15	undefined	uptake
CHEMBL2075252	TP_TRANSPORTER: inhibition of Gly-Sar uptake (Gly-Sar: 20 uM, Cephalexin: 10000 uM) in PEPT1-expressing HeLa cells	F	cell-based format	J. Biol. Chem.	1995	Activity	%	SLC15A1	SLC15	undefined	uptake
CHEMBL2075253	TP_TRANSPORTER: inhibition of Gly-Sar uptake (Gly-Sar: 20 uM, Cephadroxil: 10000 uM) in PEPT1-expressing HeLa cells	F	cell-based format	J. Biol. Chem.	1995	Activity	%	SLC15A1	SLC15	undefined	uptake
CHEMBL2075254	TP_TRANSPORTER: inhibition of Gly-Sar uptake (Gly-Sar: 20 uM, Cefixime: 10000 uM) in PEPT1-expressing HeLa cells	F	cell-based format	Biochim. Biophys. Acta	1997	Inhibition	%	SLC15A1	SLC15	undefined	uptake
CHEMBL2075255	TP_TRANSPORTER: inhibition of Gly-Sar uptake (Gly-Sar: 20 uM, Cefdinir: 10000 uM) in PEPT1-expressing HeLa cells	F	cell-based format	Biochim. Biophys. Acta	1997	Inhibition	%	SLC15A1	SLC15	undefined	uptake
CHEMBL2075256	TP_TRANSPORTER: inhibition of Gly-Sar uptake (Gly-Sar: 20 uM, Ala-Pro: 10000 uM) in PEPT1-expressing HeLa cells	F	cell-based format	J. Biol. Chem.	1995	Activity	%	SLC15A1	SLC15	undefined	uptake
CHEMBL2075257	TP_TRANSPORTER: inhibition of Gly-Sar uptake (Gly-Sar: 20 uM, Ala-Pro-Gly: 10000 uM) in PEPT1-expressing HeLa cells	F	cell-based format	J. Biol. Chem.	1995	Activity	%	SLC15A1	SLC15	undefined	uptake
CHEMBL2075258	TP_TRANSPORTER: inhibition of Gly-Sar uptake (Gly-Sar: 100 uM, fMLP: 1000 uM) in Xenopus laevis oocytes	F	cell-based format	J. Clin. Invest.	1998	Inhibition	%	SLC15A1	SLC15	undefined	uptake
CHEMBL2075259	TP_TRANSPORTER: inhibition of Cefixim uptake in Caco-2 cells	F	cell-based format	J. Pharmacol. Exp. Ther.	1996	Ki	nM	SLC15A1	SLC15	undefined	uptake
CHEMBL2075260	TP_TRANSPORTER: inhibition of Cefadroxil uptake in Caco-2 cells	F	cell-based format	J. Pharmacol. Exp. Ther.	1996	Ki	nM	SLC15A1	SLC15	undefined	uptake
CHEMBL2075261	TP_TRANSPORTER: inhibition of Cefadroxil uptake (apical pH 6.5, Cefadroxil: 1000 uM, Loracarbef: 10000 uM) in Caco-2 cells	F	cell-based format	J. Pharmacol. Exp. Ther.	1996	Activity	%	SLC15A1	SLC15	undefined	uptake
CHEMBL2075262	TP_TRANSPORTER: inhibition of Cefadroxil uptake (apical pH 6.5, Cefadroxil: 1000 uM, Cephalexin: 10000 uM) in Caco-2 cells	F	cell-based format	J. Pharmacol. Exp. Ther.	1996	Activity	%	SLC15A1	SLC15	undefined	uptake
CHEMBL2075263	TP_TRANSPORTER: inhibition of Cefadroxil uptake (apical pH 6.5, Cefadroxil: 1000 uM, Amoxicillin: 10000 uM) in Caco-2 cells	F	cell-based format	J. Pharmacol. Exp. Ther.	1996	Activity	%	SLC15A1	SLC15	undefined	uptake
CHEMBL2075264	TP_TRANSPORTER: inhibition of Cefadroxil uptake (apical pH 5.5, Cefadroxil: 1000 uM, Loracarbef: 10000 uM) in Caco-2 cells	F	cell-based format	J. Pharmacol. Exp. Ther.	1996	Activity	%	SLC15A1	SLC15	undefined	uptake
CHEMBL2075265	TP_TRANSPORTER: inhibition of Cefadroxil uptake (apical pH 5.5, Cefadroxil: 1000 uM, Cephalexin: 10000 uM) in Caco-2 cells	F	cell-based format	J. Pharmacol. Exp. Ther.	1996	Activity	%	SLC15A1	SLC15	undefined	uptake
CHEMBL2075266	TP_TRANSPORTER: inhibition of Cefadroxil uptake (apical pH 5.5, Cefadroxil: 1000 uM, Amoxicillin: 10000 uM) in Caco-2 cells	F	cell-based format	J. Pharmacol. Exp. Ther.	1996	Activity	%	SLC15A1	SLC15	undefined	uptake
CHEMBL2075308	TP_TRANSPORTER: uptake in Xenopus laevis oocytes	F	cell-based format	Exp. Eye Res.	2005	Activity		SLCO1C1	SLCO	undefined	uptake
CHEMBL2075309	TP_TRANSPORTER: uptake in OAT4-expressing S2 cells	F	cell-based format	J. Pharmacol. Exp. Ther.	2002	Km	nM	SLC22A11	SLC22	undefined	uptake
CHEMBL2075310	TP_TRANSPORTER: inhibition of BSP uptake in Xenopus laevis oocytes	F	cell-based format	Hepatology	2002	Ki	nM	SLCO1B3	SLCO	undefined	uptake
CHEMBL2075322	TP_TRANSPORTER: inhibition of PGE2 uptake in PGT-expressing HeLa cells	F	cell-based format	Am. J. Physiol.	1999	Ki	nM	SLCO2A1	SLCO	undefined	uptake
CHEMBL2075323	TP_TRANSPORTER: inhibition of PGE1 uptake (PGE1: 0.0004 uM) in PGT-expressing HeLa cells	F	cell-based format	Exp. Eye Res.	2002	Ki	nM	SLCO2A1	SLCO	undefined	uptake
CHEMBL2075337	TP_TRANSPORTER: uptake in OAT3-expressing S2 cells	F	cell-based format	J. Pharmacol. Exp. Ther.	2002	Km	nM	SLC22A8	SLC22	undefined	uptake
CHEMBL2075338	TP_TRANSPORTER: uptake in OAT3-expressing S2 cells	F	cell-based format	J. Pharmacol. Exp. Ther.	2002	Km	nM	SLC22A8	SLC22	undefined	uptake
CHEMBL2075339	TP_TRANSPORTER: uptake in OAT3-expressing HEK293 cells	F	cell-based format	Kidney Int.	2004	Km	nM	SLC22A8	SLC22	undefined	uptake
CHEMBL2075340	TP_TRANSPORTER: inhibition of benzylpenicillin uptake in OAT3-expressing HEK293 cells	F	cell-based format	Kidney Int.	2004	Ki	nM	SLC22A8	SLC22	undefined	uptake
CHEMBL2075341	TP_TRANSPORTER: inhibition of E1S uptake in OAT3 expressing oocytes	F	cell-based format	Eur. J. Pharmacol.	2004	Ki	nM	SLC22A8	SLC22	undefined	uptake
CHEMBL2075342	TP_TRANSPORTER: uptake in Xenopus laevis oocytes	F	cell-based format	J. Biol. Chem.	1998	Km	nM	SLC16A7	SLC16	undefined	uptake
CHEMBL2075344	TP_TRANSPORTER: inhibition of Taurocholate uptake (Taurochorate: 10 uM, CDCA: 100 uM) in Xenopus laevis oocytes	F	cell-based format	J. Clin. Invest.	1994	Activity	%	SLC10A1	SLC10	undefined	uptake
CHEMBL2075345	TP_TRANSPORTER: inhibition of Taurocholate uptake (Taurochorate: 10 uM, CA: 100 uM) in Xenopus laevis oocytes	F	cell-based format	J. Clin. Invest.	1994	Activity	%	SLC10A1	SLC10	undefined	uptake
CHEMBL2075346	TP_TRANSPORTER: inhibition of Taurocholate uptake (Taurochorate: 10 uM, Bumetanide: 500 uM) in Xenopus laevis oocytes	F	cell-based format	J. Clin. Invest.	1994	Activity	%	SLC10A1	SLC10	undefined	uptake
CHEMBL2075347	TP_TRANSPORTER: inhibition of Taurocholate uptake (Taurochorate: 10 uM, BSP: 100 uM) in Xenopus laevis oocytes	F	cell-based format	J. Clin. Invest.	1994	Activity	%	SLC10A1	SLC10	undefined	uptake
CHEMBL2075348	TP_TRANSPORTER: inhibition of Taurocholate uptake (Taurocholate: 5 uM, Progesterone: 100 uM) in NTCP-expressing HeLa cells	F	cell-based format	J. Pharmacol. Exp. Ther.	1999	Inhibition		SLC10A1	SLC10	undefined	uptake
CHEMBL2075349	TP_TRANSPORTER: inhibition of Taurocholate uptake (Taurocholate: 5 uM, Chlorpropamide: 100 uM) in NTCP-expressing HeLa cells	F	cell-based format	J. Pharmacol. Exp. Ther.	1999	Inhibition		SLC10A1	SLC10	undefined	uptake
CHEMBL2075350	TP_TRANSPORTER: inhibition of Taurocholate uptake (Caspofungin:100 uM) in NTCP-expressing HeLa cells	F	cell-based format	Drug Metab. Dispos.	2005	Activity	%	SLC10A1	SLC10	undefined	uptake
CHEMBL2075351	TP_TRANSPORTER: uptake in ASBT-expressing HEK293 cells	F	cell-based format	Biochemistry	2002	Km	nM	SLC10A2	SLC10	undefined	uptake
CHEMBL2075352	TP_TRANSPORTER: uptake (pH 7.4) of Taurocholate at a concentration of 60.2 u M in ASBT-expressing HEK293 cells	F	cell-based format	J. Pharmacol. Exp. Ther.	2004	Activity		SLC10A2	SLC10	undefined	uptake
CHEMBL2075353	TP_TRANSPORTER: uptake (pH 5.0) of Taurocholate at a concentration of 59.6 u M in ASBT-expressing HEK293 cells	F	cell-based format	J. Pharmacol. Exp. Ther.	2004	Activity		SLC10A2	SLC10	undefined	uptake
CHEMBL2075354	TP_TRANSPORTER: inhibition of Taurocholate accumulation in ASBT-expressing HEK293 cells	F	cell-based format	Biochemistry	2002	Ki	nM	SLC10A2	SLC10	undefined	uptake
CHEMBL2075389	TP_TRANSPORTER: uptake of Salicylic acid at a concentration of 1.43uM in OATP2B1-expressing HEK293 cells	F	cell-based format	Drug Metab. Dispos.	2005	Activity		SLCO2B1	SLCO	undefined	uptake
CHEMBL2075390	TP_TRANSPORTER: uptake in OAT4-expressing S2 cells	F	cell-based format	Jpn. J. Pharmacol.	2002	Km	nM	SLC22A11	SLC22	undefined	uptake
CHEMBL2075391	TP_TRANSPORTER: uptake in OAT4-expressing S2 cells	F	cell-based format	Biochim. Biophys. Acta	2002	Km	nM	SLC22A11	SLC22	undefined	uptake
CHEMBL2075392	TP_TRANSPORTER: uptake in OAT4-S2 cells	F	cell-based format	Eur. J. Pharmacol.	2003	Activity		SLC22A11	SLC22	undefined	uptake
CHEMBL2075393	TP_TRANSPORTER: uptake in OAT1-expressing S2 cells	F	cell-based format	J. Pharmacol. Exp. Ther.	2002	Km	nM	SLC22A11	SLC22	undefined	uptake
CHEMBL2075394	TP_TRANSPORTER: inhibition of p-aminohippurate uptake (p-aminohippurate / 10uM) by ellagic acid at a concentration of 35uM in Xenopus laevis oocytes	F	cell-based format	Drug Metab. Dispos.	2005	Activity	%	SLC22A11	SLC22	undefined	uptake
CHEMBL2075395	TP_TRANSPORTER: inhibition of Ochratoxin A uptake (OTA: 1 uM, PCG: 200 uM) in OAT4-expressing S2 cells	F	cell-based format	Biochim. Biophys. Acta	2002	Activity		SLC22A11	SLC22	undefined	uptake
CHEMBL2075396	TP_TRANSPORTER: inhibition of Ochratoxin A uptake (OTA: 1 uM, PAH: 200 uM) in OAT4-expressing S2 cells	F	cell-based format	Biochim. Biophys. Acta	2002	Activity		SLC22A11	SLC22	undefined	uptake
CHEMBL2075397	TP_TRANSPORTER: inhibition of Ochratoxin A uptake (OTA: 1 uM, Indomethacin: 200 uM) in OAT4-expressing S2 cells	F	cell-based format	Biochim. Biophys. Acta	2002	Activity		SLC22A11	SLC22	undefined	uptake
CHEMBL2075398	TP_TRANSPORTER: inhibition of Ochratoxin A uptake (OTA: 1 uM, Aspartame: 200 uM) in OAT4-expressing S2 cells	F	cell-based format	Biochim. Biophys. Acta	2002	Activity		SLC22A11	SLC22	undefined	uptake
CHEMBL2075399	TP_TRANSPORTER: inhibition of MTX uptake (MTX: 1 uM, Probenecid: 1000 uM) in OAT4-expressing S2 cells	F	cell-based format	J. Pharmacol. Exp. Ther.	2002	Activity	%	SLC22A11	SLC22	undefined	uptake
CHEMBL2075400	TP_TRANSPORTER: inhibition of MTX uptake (MTX: 1 uM, Piroxicam: 1000 uM) in OAT4-expressing S2 cells	F	cell-based format	J. Pharmacol. Exp. Ther.	2002	Activity	%	SLC22A11	SLC22	undefined	uptake
CHEMBL2075401	TP_TRANSPORTER: inhibition of MTX uptake (MTX: 1 uM, Phenylbutazone: 1000 uM) in OAT4-expressing S2 cells	F	cell-based format	J. Pharmacol. Exp. Ther.	2002	Activity	%	SLC22A11	SLC22	undefined	uptake
CHEMBL2075402	TP_TRANSPORTER: inhibition of MTX uptake (MTX: 1 uM, PCG: 1000 uM) in OAT4-expressing S2 cells	F	cell-based format	J. Pharmacol. Exp. Ther.	2002	Activity	%	SLC22A11	SLC22	undefined	uptake
CHEMBL2075403	TP_TRANSPORTER: inhibition of MTX uptake (MTX: 1 uM, Ketoprofen: 1000 uM) in OAT4-expressing S2 cells	F	cell-based format	J. Pharmacol. Exp. Ther.	2002	Activity	%	SLC22A11	SLC22	undefined	uptake
CHEMBL2075404	TP_TRANSPORTER: inhibition of MTX uptake (MTX: 1 uM, Indomethacin: 500 uM) in OAT4-expressing S2 cells	F	cell-based format	J. Pharmacol. Exp. Ther.	2002	Activity	%	SLC22A11	SLC22	undefined	uptake
CHEMBL2075405	TP_TRANSPORTER: inhibition of MTX uptake (MTX: 1 uM, Ibuprofen: 1000 uM) in OAT4-expressing S2 cells	F	cell-based format	J. Pharmacol. Exp. Ther.	2002	Activity	%	SLC22A11	SLC22	undefined	uptake
CHEMBL2075406	TP_TRANSPORTER: inhibition of ES uptake (ES: 0.05 uM, PGF2alpha: 30 uM) in OAT4-expressing S2 cells	F	cell-based format	J. Pharmacol. Exp. Ther.	2002	Activity	%	SLC22A11	SLC22	undefined	uptake
CHEMBL2075407	TP_TRANSPORTER: inhibition of ES uptake (ES: 0.05 uM, PGE2: 30 uM) in OAT4-expressing S2 cells	F	cell-based format	J. Pharmacol. Exp. Ther.	2002	Activity	%	SLC22A11	SLC22	undefined	uptake
CHEMBL2075408	TP_TRANSPORTER: inhibition of E1S uptake (E1S: 5 uM, indoxyl sulfate:500 uM) in S2 cells expressing human-OAT4	F	cell-based format	Eur. J. Pharmacol.	2003	Ki	nM	SLC22A11	SLC22	undefined	uptake
CHEMBL2075409	TP_TRANSPORTER: inhibition of E1S uptake (E1S: 0.05 uM, p-Nitrophenyl glucuronide: 500 uM) in Xenopus laevis oocytes	F	cell-based format	J. Biol. Chem.	2000	Activity		SLC22A11	SLC22	undefined	uptake
CHEMBL2075410	TP_TRANSPORTER: inhibition of E1S uptake (E1S: 0.05 uM, beta-estradiol sulfate: 500 uM) in Xenopus laevis oocytes	F	cell-based format	J. Biol. Chem.	2000	Activity		SLC22A11	SLC22	undefined	uptake
CHEMBL2075411	TP_TRANSPORTER: inhibition of E1S uptake (E1S: 0.05 uM, beta-Estradiol: 500 uM) in Xenopus laevis oocytes	F	cell-based format	J. Biol. Chem.	2000	Activity		SLC22A11	SLC22	undefined	uptake
CHEMBL2075459	TP_TRANSPORTER: inhibition of PGF2alpha uptake (PGF2alpha: 0.05 uM, PGE2: 30 uM) in OAT2-expressing S2 cells	F	cell-based format	J. Pharmacol. Exp. Ther.	2002	Activity	%	SLC22A7	SLC22	undefined	uptake
CHEMBL2075460	TP_TRANSPORTER: inhibition of PGF2alpha uptake (PGF2alpha: 0.005 uM, Tetracycline: 5 uM) in OAT2-expressing S2 cells	F	cell-based format	Jpn. J. Pharmacol.	2002	Activity		SLC22A7	SLC22	undefined	uptake
CHEMBL2075461	TP_TRANSPORTER: inhibition of PGF2alpha uptake (PGF2alpha: 0.005 uM, Oxytetracycline: 5 uM) in OAT2-expressing S2 cells	F	cell-based format	Jpn. J. Pharmacol.	2002	Activity		SLC22A7	SLC22	undefined	uptake
CHEMBL2075462	TP_TRANSPORTER: inhibition of PGF2alpha uptake (PGF2alpha: 0.005 uM, Minocycline: 5 uM) in OAT2-expressing S2 cells	F	cell-based format	Jpn. J. Pharmacol.	2002	Activity		SLC22A7	SLC22	undefined	uptake
CHEMBL2075463	TP_TRANSPORTER: inhibition of PGF2alpha uptake (PGF2alpha: 0.005 uM, GCV: 1000 uM) in OAT2-expressing S2 cells	F	cell-based format	J. Pharmacol. Exp. Ther.	2002	Activity	%	SLC22A7	SLC22	undefined	uptake
CHEMBL2075464	TP_TRANSPORTER: inhibition of PGF2alpha uptake (PGF2alpha: 0.005 uM, AZT: 1000 uM) in OAT2-expressing S2 cells	F	cell-based format	J. Pharmacol. Exp. Ther.	2002	Activity	%	SLC22A7	SLC22	undefined	uptake
CHEMBL2075465	TP_TRANSPORTER: inhibition of PAH uptake (alpha-KG: 500 uM) in OAT2-expressing EcR293 cells	F	cell-based format	Biochem. Biophys. Res. Commun.	2001	Activity		SLC22A7	SLC22	undefined	uptake
CHEMBL2075466	TP_TRANSPORTER: inhibition of PAH uptake (BSP: 100 uM) in OAT2-expressing EcR293 cells	F	cell-based format	Biochem. Biophys. Res. Commun.	2001	Activity		SLC22A7	SLC22	undefined	uptake
CHEMBL2075515	TP_TRANSPORTER: inhibition of E1S uptake (E1S: 0.05 uM, alpha-naphthyl beta-D-glucuronide: 500 uM) in Xenopus laevis oocytes	F	cell-based format	J. Biol. Chem.	2000	Activity		SLC22A11	SLC22	undefined	uptake
CHEMBL2075516	TP_TRANSPORTER: inhibition of E1S uptake (E1S: 0.05 uM, Tetracycline: 50 uM) in OAT4-expressing S2 cells	F	cell-based format	Jpn. J. Pharmacol.	2002	Activity		SLC22A11	SLC22	undefined	uptake
CHEMBL2075517	TP_TRANSPORTER: inhibition of E1S uptake (E1S: 0.05 uM, TEA: 500 uM) in Xenopus laevis oocytes	F	cell-based format	J. Biol. Chem.	2000	Activity		SLC22A11	SLC22	undefined	uptake
CHEMBL2075518	TP_TRANSPORTER: inhibition of E1S uptake (E1S: 0.05 uM, Salicylate: 500 uM) in Xenopus laevis oocytes	F	cell-based format	J. Biol. Chem.	2000	Activity		SLC22A11	SLC22	undefined	uptake
CHEMBL2075519	TP_TRANSPORTER: inhibition of E1S uptake (E1S: 0.05 uM, Oxytetracycline: 50 uM) in OAT4-expressing S2 cells	F	cell-based format	Jpn. J. Pharmacol.	2002	Activity		SLC22A11	SLC22	undefined	uptake
CHEMBL2075520	TP_TRANSPORTER: inhibition of E1S uptake (E1S: 0.05 uM, Minocycline: 50 uM) in OAT4-expressing S2 cells	F	cell-based format	Jpn. J. Pharmacol.	2002	Activity		SLC22A11	SLC22	undefined	uptake
CHEMBL2075521	TP_TRANSPORTER: inhibition of E1S uptake (E1S: 0.05 uM, Indomethacin: 500 uM) in Xenopus laevis oocytes	F	cell-based format	J. Biol. Chem.	2000	Activity		SLC22A11	SLC22	undefined	uptake
CHEMBL2075522	TP_TRANSPORTER: inhibition of E1S uptake (E1S: 0.05 uM, Ibuprofen: 500 uM) in Xenopus laevis oocytes	F	cell-based format	J. Biol. Chem.	2000	Activity		SLC22A11	SLC22	undefined	uptake
CHEMBL2075523	TP_TRANSPORTER: inhibition of E1S uptake (E1S: 0.05 uM, Glutarate: 500 uM) in Xenopus laevis oocytes	F	cell-based format	J. Biol. Chem.	2000	Activity		SLC22A11	SLC22	undefined	uptake
CHEMBL2075524	TP_TRANSPORTER: inhibition of E1S uptake (E1S: 0.05 uM, Furosemide: 500 uM) in Xenopus laevis oocytes	F	cell-based format	J. Biol. Chem.	2000	Activity		SLC22A11	SLC22	undefined	uptake
CHEMBL2075525	TP_TRANSPORTER: inhibition of E1S uptake (E1S: 0.05 uM, Estradiol-3-glucuronide: 500 uM) in Xenopus laevis oocytes	F	cell-based format	J. Biol. Chem.	2000	Activity		SLC22A11	SLC22	undefined	uptake
CHEMBL2075526	TP_TRANSPORTER: inhibition of E1S uptake (E1S: 0.05 uM, Doxycycline: 50 uM) in OAT4-expressing S2 cells	F	cell-based format	Jpn. J. Pharmacol.	2002	Activity		SLC22A11	SLC22	undefined	uptake
CHEMBL2075527	TP_TRANSPORTER: inhibition of E1S uptake (E1S: 0.05 uM, Diclofenac: 500 uM) in Xenopus laevis oocytes	F	cell-based format	J. Biol. Chem.	2000	Activity		SLC22A11	SLC22	undefined	uptake
CHEMBL2075528	TP_TRANSPORTER: inhibition of E1S uptake (E1S: 0.05 uM, DHEAS: 500 uM) in Xenopus laevis oocytes	F	cell-based format	J. Biol. Chem.	2000	Activity		SLC22A11	SLC22	undefined	uptake
CHEMBL2075529	TP_TRANSPORTER: inhibition of E1S uptake (E1S: 0.05 uM, Corticosterone: 500 uM) in Xenopus laevis oocytes	F	cell-based format	J. Biol. Chem.	2000	Activity		SLC22A11	SLC22	undefined	uptake
CHEMBL2075530	TP_TRANSPORTER: inhibition of E1S uptake (E1S: 0.05 uM, Bumetanide: 500 uM) in Xenopus laevis oocytes	F	cell-based format	J. Biol. Chem.	2000	Activity		SLC22A11	SLC22	undefined	uptake
CHEMBL2075531	TP_TRANSPORTER: inhibition of E1S uptake (E1S: 0.05 uM, BSP: 100 uM) in Xenopus laevis oocytes	F	cell-based format	J. Biol. Chem.	2000	Activity		SLC22A11	SLC22	undefined	uptake
CHEMBL2075532	TP_TRANSPORTER: inhibition of E1S uptake (E1S: 0.05 uM, Acetaminophen glucuronide: 500 uM) in Xenopus laevis oocytes	F	cell-based format	J. Biol. Chem.	2000	Activity		SLC22A11	SLC22	undefined	uptake
CHEMBL2075533	TP_TRANSPORTER: inhibition of E1S uptake (E1S: 0.05 uM, AZT: 1000 uM) in OAT4-expressing S2 cells	F	cell-based format	J. Pharmacol. Exp. Ther.	2002	Activity	%	SLC22A11	SLC22	undefined	uptake
CHEMBL2075534	TP_TRANSPORTER: inhibition of E1S uptake (E1S: 0.05 uM, 4-methylumbelliferyl sulfate: 500 uM) in Xenopus laevis oocytes	F	cell-based format	J. Biol. Chem.	2000	Activity		SLC22A11	SLC22	undefined	uptake
CHEMBL2075535	TP_TRANSPORTER: inhibition of E1S uptake (E1S: 0.05 uM, 4-methylumbeliferone glucuronide: 500 uM) in Xenopus laevis oocytes	F	cell-based format	J. Biol. Chem.	2000	Activity		SLC22A11	SLC22	undefined	uptake
CHEMBL2075536	TP_TRANSPORTER: cell viability in OAT4-S2 cells	F	cell-based format	Eur. J. Pharmacol.	2003	Activity		SLC22A11	SLC22	undefined	functional
CHEMBL2075537	TP_TRANSPORTER: uptake of SN-38 at a concentration of 0.09uL/oocyte in Xenopus laevis oocytes	F	cell-based format	Drug Metab. Dispos.	2005	Activity		SLCO1B3	SLCO	undefined	uptake
CHEMBL2075538	TP_TRANSPORTER: uptake of SN-38 at a concentration of 0.09uL/oocyte in Xenopus laevis oocytes	F	cell-based format	Drug Metab. Dispos.	2004	Activity		SLCO1B3	SLCO	undefined	uptake
CHEMBL2075539	TP_TRANSPORTER: uptake in Xenopus laevis oocytes	F	cell-based format	Hepatology	2002	Km	nM	SLCO1B3	SLCO	undefined	uptake
CHEMBL2075540	TP_TRANSPORTER: uptake in Xenopus laevis oocytes	F	cell-based format	Biochem. J.	2003	Km	nM	SLCO1B3	SLCO	undefined	uptake
CHEMBL2075541	TP_TRANSPORTER: uptake in Xenopus laevis oocytes	F	cell-based format	Gastroenterology	2001	Km	nM	SLCO1B3	SLCO	undefined	uptake
CHEMBL2075542	TP_TRANSPORTER: uptake in Xenopus laevis oocytes	F	cell-based format	Biochim. Biophys. Acta	2004	Km	nM	SLCO1B3	SLCO	undefined	uptake
CHEMBL2075543	TP_TRANSPORTER: transport in OATP1B3-expressing oocytes	F	cell-based format	Drug Metab. Dispos.	2006	Km	nM	SLCO1B3	SLCO	undefined	undefined
CHEMBL2075544	TP_TRANSPORTER: inhibition of estrone-3-sulfate uptake (Estrone-3-sulfate: 9.2 nM) by Troglitazone sulfate at a concentration of 10uM in OATP8-expressing Xenopus oocytes	F	cell-based format	Drug Metab. Dispos.	2004	Inhibition	%	SLCO1B3	SLCO	undefined	uptake
CHEMBL2075545	TP_TRANSPORTER: inhibition of estrone-3-sulfate uptake (Estrone-3-sulfate: 9.2 nM) by Quinone Form at a concentration of 10uM in OATP8-expressing Xenopus oocytes	F	cell-based format	Drug Metab. Dispos.	2004	Inhibition	%	SLCO1B3	SLCO	undefined	uptake
CHEMBL2075546	TP_TRANSPORTER: inhibition of estrone-3-sulfate uptake (Estrone-3-sulfate: 9.2 nM) by Pioglitazone at a concentration of 10uM in OATP8-expressing Xenopus oocytes	F	cell-based format	Drug Metab. Dispos.	2004	Inhibition	%	SLCO1B3	SLCO	undefined	uptake
CHEMBL2075547	TP_TRANSPORTER: inhibition of UCB uptake (UCB: 10 uM) by Estradiol-17beta-D-glucuronide at a concentration of 100 u M in Xenopus laevis oocytes	F	cell-based format	Biochem. J.	2003	Activity		SLCO1B3	SLCO	undefined	uptake
CHEMBL2075548	TP_TRANSPORTER: inhibition of E217betaG uptake (E217betaG: 2 uM, Rifamycin SV: 50 uM) in OATP8-expressing HEK293 cells	F	cell-based format	J. Biol. Chem.	2001	Activity		SLCO1B3	SLCO	undefined	uptake
CHEMBL2075706	TP_TRANSPORTER: inhibition of E1S uptake (E1S: 0.05 uM, Furosemide: 5 uM) in Xenopus laevis oocytes	F	cell-based format	Mol. Pharmacol.	2001	Activity		SLC22A8	SLC22	undefined	uptake
CHEMBL2075763	TP_TRANSPORTER: inhibition of Triiodothyronine uptake in OATP4C1-expressing MDCK cells	F	cell-based format	Proc. Natl. Acad. Sci. U.S.A.	2004	IC50		SLCO4C1	SLCO	undefined	uptake
CHEMBL2075764	TP_TRANSPORTER: inhibition of Digoxin uptake in OATP4C1-expressing MDCK cells	F	cell-based format	Proc. Natl. Acad. Sci. U.S.A.	2004	IC50	nM	SLCO4C1	SLCO	undefined	uptake
CHEMBL2075808	TP_TRANSPORTER: uptake in OAT1-expressing S2 cells	F	cell-based format	J. Pharmacol. Exp. Ther.	2002	Km	nM	SLC22A6	SLC22	undefined	uptake
CHEMBL2075809	TP_TRANSPORTER: uptake in OAT1-expressing CHO cells	F	cell-based format	J. Pharmacol. Exp. Ther.	2000	Activity		SLC22A6	SLC22	undefined	uptake
CHEMBL2075810	TP_TRANSPORTER: inhibition of PAH uptake in Xenopus laevis oocytes	F	cell-based format	J. Pharmacol. Exp. Ther.	2001	Ki	nM	SLC22A6	SLC22	undefined	uptake
CHEMBL2075811	TP_TRANSPORTER: inhibition of PAH uptake in OAT1-COS7 cells	F	cell-based format	J. Pharmacol. Exp. Ther.	2003	IC50	nM	SLC22A6	SLC22	undefined	uptake
CHEMBL2075812	TP_TRANSPORTER: inhibition of Chephalexin uptake in SKPT cells	F	cell-based format	J. Biol. Chem.	1995	Ki	nM	SLC15A2	SLC15	undefined	uptake
CHEMBL2075813	TP_TRANSPORTER: inhibition of Gly-Sar uptake (Gly-Sar: 50 uM) in PEPT2-expressing HeLa cells	F	cell-based format	J. Biol. Chem.	1995	IC50	nM	SLC15A2	SLC15	undefined	uptake
CHEMBL2075814	TP_TRANSPORTER: uptake in Xenopus laevis oocytes	F	cell-based format	Mol. Pharmacol.	2002	Km	nM	SLC10A1	SLC10	undefined	uptake
CHEMBL2075815	TP_TRANSPORTER: inhibition of Taurocholate uptake (Taurocholate: 5 uM, Deoxycholate: 100 uM) in NTCP-expressing HeLa cells	F	cell-based format	J. Pharmacol. Exp. Ther.	1999	Inhibition		SLC10A1	SLC10	undefined	uptake
CHEMBL2075853	TP_TRANSPORTER: uptake in OATP2B1-expressing HEK293 cells	F	cell-based format	Drug Metab. Dispos.	2005	Km	nM	SLCO2B1	SLCO	undefined	uptake
CHEMBL2075854	TP_TRANSPORTER: uptake in OATP-B-expressing HEK293 cells	F	cell-based format	Biochem. Biophys. Res. Commun.	2000	Activity		SLCO2B1	SLCO	undefined	uptake
CHEMBL2075862	TP_TRANSPORTER: uptake in OCT3-expressing HRPE cells	F	cell-based format	Am. J. Physiol. Renal Physiol.	2000	Activity		SLC22A3	SLC22	undefined	uptake
CHEMBL2075863	TP_TRANSPORTER: uptake in OCT3-expressing HEK293 cells	F	cell-based format	Mol. Pharmacol.	1999	Activity		SLC22A3	SLC22	undefined	uptake
CHEMBL2075864	TP_TRANSPORTER: inhibition of MPP+ uptake in OCT3-expressing HEK293 cells	F	cell-based format	Nat. Neurosci.	1998	Ki	nM	SLC22A3	SLC22	undefined	uptake
CHEMBL2075869	TP_TRANSPORTER: inhibition of PGE2 uptake (PGE2: 0.015 uM) by Taurocholate at 0.15uM in Xenopus laevis oocytes	F	cell-based format	Am. J. Physiol. Renal Physiol.	2003	Activity	%	SLCO3A1	SLCO	undefined	uptake
CHEMBL2075870	TP_TRANSPORTER: inhibition of PGE2 uptake (PGE2: 0.015 uM) by Prostaglandin E4 at 0.15uM in Xenopus laevis oocytes	F	cell-based format	Am. J. Physiol. Renal Physiol.	2003	Activity	%	SLCO3A1	SLCO	undefined	uptake
CHEMBL2075871	TP_TRANSPORTER: inhibition of PGE2 uptake (PGE2: 0.015 uM) by Prostaglandin E1 at 0.15uM in Xenopus laevis oocytes	F	cell-based format	Am. J. Physiol. Renal Physiol.	2003	Activity	%	SLCO3A1	SLCO	undefined	uptake
CHEMBL2075872	TP_TRANSPORTER: inhibition of PGE2 uptake (PGE2: 0.015 uM) by Prostaglandin D2 at 0.15uM in Xenopus laevis oocytes	F	cell-based format	Am. J. Physiol. Renal Physiol.	2003	Activity	%	SLCO3A1	SLCO	undefined	uptake
CHEMBL2075873	TP_TRANSPORTER: inhibition of PGE2 uptake (PGE2: 0.015 uM) by P-aminohippuric acid at 0.15uM in Xenopus laevis oocytes	F	cell-based format	Am. J. Physiol. Renal Physiol.	2003	Activity	%	SLCO3A1	SLCO	undefined	uptake
CHEMBL2075877	TP_TRANSPORTER: inhibition of E1S uptake (E1S: 0.05 uM, Diclofenac: 5 uM) in Xenopus laevis oocytes	F	cell-based format	Mol. Pharmacol.	2001	Activity		SLC22A8	SLC22	undefined	uptake
CHEMBL2075878	TP_TRANSPORTER: inhibition of E1S uptake (E1S: 0.05 uM, DHEAS: 5 uM) in Xenopus laevis oocytes	F	cell-based format	Mol. Pharmacol.	2001	Activity		SLC22A8	SLC22	undefined	uptake
CHEMBL2075879	TP_TRANSPORTER: inhibition of E1S uptake (E1S: 0.05 uM, Corticosterone: 5 uM) in Xenopus laevis oocytes	F	cell-based format	Mol. Pharmacol.	2001	Activity		SLC22A8	SLC22	undefined	uptake
CHEMBL2075880	TP_TRANSPORTER: inhibition of E1S uptake (E1S: 0.05 uM, CA: 5 uM) in Xenopus laevis oocytes	F	cell-based format	Mol. Pharmacol.	2001	Activity		SLC22A8	SLC22	undefined	uptake
CHEMBL2075881	TP_TRANSPORTER: inhibition of E1S uptake (E1S: 0.05 uM, Bumetanide: 5 uM) in Xenopus laevis oocytes	F	cell-based format	Mol. Pharmacol.	2001	Activity		SLC22A8	SLC22	undefined	uptake
CHEMBL2075882	TP_TRANSPORTER: inhibition of E1S uptake (E1S: 0.05 uM, BSP: 5 uM) in Xenopus laevis oocytes	F	cell-based format	Mol. Pharmacol.	2001	Activity		SLC22A8	SLC22	undefined	uptake
CHEMBL2075883	TP_TRANSPORTER: inhibition of E1S uptake (E1S: 0.05 uM, AZT: 5 uM) in Xenopus laevis oocytes	F	cell-based format	Mol. Pharmacol.	2001	Activity		SLC22A8	SLC22	undefined	uptake
CHEMBL2075884	TP_TRANSPORTER: inhibition of E1S uptake (E1S: 0.05 uM, AZT: 1000 uM) in OAT3-expressing S2 cells	F	cell-based format	J. Pharmacol. Exp. Ther.	2002	Activity	%	SLC22A8	SLC22	undefined	uptake
CHEMBL2075885	TP_TRANSPORTER: inhibition of E1S uptake (E1S: 0.05 uM, Doxycycline: 50 uM) in OAT3-expressing S2 cells	F	cell-based format	Jpn. J. Pharmacol.	2002	Activity		SLC22A8	SLC22	undefined	uptake
CHEMBL2075886	TP_TRANSPORTER: cell viability in OAT3-S2 cells	F	cell-based format	Eur. J. Pharmacol.	2003	Activity		SLC22A8	SLC22	undefined	functional
CHEMBL2075905	TP_TRANSPORTER: inhibition of carnitine uptake by Carnitine-related compound-9A at 20uM in Xenopus laevis oocytes	F	cell-based format	J. Biol. Chem.	2002	Activity	%	SLC22A9	SLC22	undefined	uptake
CHEMBL2075906	TP_TRANSPORTER: inhibition of carnitine uptake by Carnitine-related compound-8A at 20uM in Xenopus laevis oocytes	F	cell-based format	J. Biol. Chem.	2002	Activity	%	SLC22A9	SLC22	undefined	uptake
CHEMBL2075907	TP_TRANSPORTER: inhibition of carnitine uptake by Carnitine-related compound-7A at 20uM in Xenopus laevis oocytes	F	cell-based format	J. Biol. Chem.	2002	Activity	%	SLC22A9	SLC22	undefined	uptake
CHEMBL2075908	TP_TRANSPORTER: inhibition of carnitine uptake by Carnitine-related compound-6A at 20uM in Xenopus laevis oocytes	F	cell-based format	J. Biol. Chem.	2002	Activity	%	SLC22A9	SLC22	undefined	uptake
CHEMBL2075909	TP_TRANSPORTER: inhibition of carnitine uptake by Carnitine-related compound-5A at 20uM in Xenopus laevis oocytes	F	cell-based format	J. Biol. Chem.	2002	Activity	%	SLC22A9	SLC22	undefined	uptake
CHEMBL2075910	TP_TRANSPORTER: inhibition of carnitine uptake by Carnitine-related compound-4A at 20uM in Xenopus laevis oocytes	F	cell-based format	J. Biol. Chem.	2002	Activity	%	SLC22A9	SLC22	undefined	uptake
CHEMBL2075911	TP_TRANSPORTER: inhibition of carnitine uptake by Carnitine-related compound-3A at 20uM in Xenopus laevis oocytes	F	cell-based format	J. Biol. Chem.	2002	Activity	%	SLC22A9	SLC22	undefined	uptake
CHEMBL2075956	TP_TRANSPORTER: uptake in Xenopus laevis oocytes	F	cell-based format	Toxicol. Appl. Pharmacol.	2005	Km	nM	SLCO1A2	SLCO	undefined	uptake
CHEMBL2075957	TP_TRANSPORTER: uptake in Xenopus laevis oocytes	F	cell-based format	Hepatology	2002	Activity		SLCO1A2	SLCO	undefined	uptake
CHEMBL2075958	TP_TRANSPORTER: uptake in OATP-expressing HeLa cells	F	cell-based format	Drug Metab. Dispos.	2000	Activity		SLCO1A2	SLCO	undefined	uptake
CHEMBL2075986	TP_TRANSPORTER: uptake in Xenopus laevis oocytes	F	cell-based format	Mol. Pharmacol.	2002	Km	nM	SLC22A1	SLC22	undefined	uptake
CHEMBL2075987	TP_TRANSPORTER: uptake in OCT1-expressing S2 cells	F	cell-based format	J. Pharmacol. Exp. Ther.	2002	Km	nM	SLC22A1	SLC22	undefined	uptake
CHEMBL2075988	TP_TRANSPORTER: uptake in OCT1-expressing S2 cells	F	cell-based format	J. Pharmacol. Exp. Ther.	2002	Km	nM	SLC22A1	SLC22	undefined	uptake
CHEMBL2075989	TP_TRANSPORTER: uptake in OCT1-expressing HeLa cells	F	cell-based format	J. Pharmacol. Exp. Ther.	1998	Km	nM	SLC22A1	SLC22	undefined	uptake
CHEMBL2075990	TP_TRANSPORTER: uptake in OCT1-expressing 293 cells	F	cell-based format	J. Pharmacol. Exp. Ther.	2003	Activity		SLC22A1	SLC22	undefined	uptake
CHEMBL2075991	TP_TRANSPORTER: inhibition of Cimetidine uptake (Cimetidine: 1 uM) in Xenopus laevis oocytes	F	cell-based format	Pharm. Res.	2002	IC50	nM	SLC22A1	SLC22	undefined	uptake
CHEMBL2075992	TP_TRANSPORTER: uptake in Xenopus laevis oocytes	F	cell-based format	Mol. Pharmacol.	2002	Km	nM	SLC22A2	SLC22	undefined	uptake
CHEMBL2075993	TP_TRANSPORTER: uptake in OCT2-expressing HEK293 cells	F	cell-based format	Mol. Pharmacol.	1998	Km	nM	SLC22A2	SLC22	undefined	uptake
CHEMBL2075994	TP_TRANSPORTER: uptake in OCT2-expressing 293 cells	F	cell-based format	J. Pharmacol. Exp. Ther.	2003	Km	nM	SLC22A2	SLC22	undefined	uptake
CHEMBL2075995	TP_TRANSPORTER: inhibition of TEA uptake in OCT2 expressing oocytes	F	cell-based format	Eur. J. Pharmacol.	2004	Ki	nM	SLC22A2	SLC22	undefined	uptake
CHEMBL2075996	TP_TRANSPORTER: inhibition of Cimetidine uptake (Cimetidine: 1 uM) in Xenopus laevis oocytes	F	cell-based format	Pharm. Res.	2002	IC50	nM	SLC22A2	SLC22	undefined	uptake
CHEMBL2076007	TP_TRANSPORTER: inhibition of E217betaG uptake (E217betaG: 2 uM, Rifampicin: 75 uM) in OATP8-expressing HEK293 cells	F	cell-based format	J. Biol. Chem.	2001	Activity		SLCO1B3	SLCO	undefined	uptake
CHEMBL2076008	TP_TRANSPORTER: inhibition of E217betaG uptake (E217betaG: 2 uM, ICG: 10 uM) in OATP8-expressing HEK293 cells	F	cell-based format	J. Biol. Chem.	2001	Activity		SLCO1B3	SLCO	undefined	uptake
CHEMBL2076009	TP_TRANSPORTER: inhibition of E217betaG uptake (E217betaG: 10 uM) by Bilirubin at a concentration of 100 u M in Xenopus laevis oocytes	F	cell-based format	Biochem. J.	2003	Activity		SLCO1B3	SLCO	undefined	uptake
CHEMBL2076010	TP_TRANSPORTER: inhibition of E1S uptake (E1S: 0.05 uM, GL: 100 uM) in Xenopus laevis oocytes	F	cell-based format	Hepatol. Res.	2003	Activity	%	SLCO1B3	SLCO	undefined	uptake
CHEMBL2076011	TP_TRANSPORTER: inhibition of BSP uptake in Xenopus laevis oocytes	F	cell-based format	Hepatol. Res.	2003	Ki	nM	SLCO1B3	SLCO	undefined	uptake
CHEMBL2076012	TP_TRANSPORTER: cell accumulation in OATP8-expressing Xenopus oocytes	F	cell-based format	Drug Metab. Dispos.	2004	Activity		SLCO1B3	SLCO	undefined	uptake
CHEMBL2076015	TP_TRANSPORTER: uptake in OCTN1-expressing HEK 293 cells	F	cell-based format	J. Pharmacol. Exp. Ther.	1999	Km	nM	SLC22A4	SLC22	undefined	uptake
CHEMBL2076016	TP_TRANSPORTER: inhibition of TEA uptake (TEA: 60 uM, Verapamil: 1000 uM) in Xenopus laevis oocytes	F	cell-based format	J. Pharmacol. Exp. Ther.	1999	Activity	%	SLC22A4	SLC22	undefined	uptake
CHEMBL2076017	TP_TRANSPORTER: inhibition of TEA uptake (TEA: 60 uM, Spermine: 5000 uM) in Xenopus laevis oocytes	F	cell-based format	J. Pharmacol. Exp. Ther.	1999	Activity		SLC22A4	SLC22	undefined	uptake
CHEMBL2076041	TP_TRANSPORTER: inhibition of 6-Carboxyfluorescein uptake in OAT1-expressing CHO cells	F	cell-based format	Anal. Biochem.	2000	IC50	nM	SLC22A6	SLC22	fluorescence method	uptake
CHEMBL2076042	TP_TRANSPORTER: inhibition of Taurocholate uptake in ASBT-expressing COS cells	F	cell-based format	Am. J. Physiol.	1998	Ki	nM	SLC10A2	SLC10	undefined	uptake
CHEMBL2076048	TP_TRANSPORTER: inhibition of glibenclamide uptake (glibenclamide: 10nM) in OATP2B1-expressing HEK293 cells	F	cell-based format	Drug Metab. Dispos.	2005	Activity	%	SLCO2B1	SLCO	undefined	uptake
CHEMBL2076049	TP_TRANSPORTER: inhibition of Estrone-3-sulfate uptake (Estrone-3-sulfate: 10nM) in OATP2B1-expressing HEK293 cells	F	cell-based format	Drug Metab. Dispos.	2005	Activity	%	SLCO2B1	SLCO	undefined	uptake
CHEMBL2076051	TP_TRANSPORTER: uptake in Xenopus laevis oocytes	F	cell-based format	J. Pharmacol. Exp. Ther.	2001	Km	nM	SLC22A1	SLC22	undefined	uptake
CHEMBL2076052	TP_TRANSPORTER: uptake in Xenopus laevis oocytes	F	cell-based format	J. Biol. Chem.	1999	Km	nM	SLCO1B1	SLCO	undefined	uptake
CHEMBL2076110	TP_TRANSPORTER: uptake in OATP-A-expressing HeLa cells	F	cell-based format	Drug Metab. Dispos.	1999	Km	nM	SLCO1A2	SLCO	undefined	uptake
CHEMBL2076111	TP_TRANSPORTER: uptake in OATP-A-expressing 293c18 cell	F	cell-based format	J. Biol. Chem.	1999	Activity		SLCO1A2	SLCO	undefined	uptake
CHEMBL2076112	TP_TRANSPORTER: uptake in HepG2 cells	F	cell-based format	Hepatology	1996	Km	nM	SLCO1A2	SLCO	undefined	uptake
CHEMBL2076113	TP_TRANSPORTER: inhibition of UCB uptake (UCB: 10 uM) by Estradiol-17beta-D-glucuronide at a concentration of 100 u M in Xenopus laevis oocytes	F	cell-based format	Biochem. J.	2003	Activity		SLCO1A2	SLCO	undefined	uptake
CHEMBL2076151	TP_TRANSPORTER: inhibition of TEA uptake (TEA: 60 uM, Spermidine: 5000 uM) in Xenopus laevis oocytes	F	cell-based format	J. Pharmacol. Exp. Ther.	1999	Activity		SLC22A4	SLC22	undefined	uptake
CHEMBL2076152	TP_TRANSPORTER: inhibition of TEA uptake (TEA: 60 uM, Quinine: 1000 uM) in Xenopus laevis oocytes	F	cell-based format	J. Pharmacol. Exp. Ther.	1999	Activity	%	SLC22A4	SLC22	undefined	uptake
CHEMBL2076153	TP_TRANSPORTER: inhibition of TEA uptake (TEA: 60 uM, Quinidine: 1000 uM) in Xenopus laevis oocytes	F	cell-based format	J. Pharmacol. Exp. Ther.	1999	Activity	%	SLC22A4	SLC22	undefined	uptake
CHEMBL2076154	TP_TRANSPORTER: inhibition of TEA uptake (TEA: 60 uM, Pyrilamine: 1000 uM) in Xenopus laevis oocytes	F	cell-based format	J. Pharmacol. Exp. Ther.	1999	Activity	%	SLC22A4	SLC22	undefined	uptake
CHEMBL2076155	TP_TRANSPORTER: inhibition of TEA uptake (TEA: 60 uM, Putrescine: 5000 uM) in Xenopus laevis oocytes	F	cell-based format	J. Pharmacol. Exp. Ther.	1999	Activity		SLC22A4	SLC22	undefined	uptake
CHEMBL2076156	TP_TRANSPORTER: inhibition of TEA uptake (TEA: 60 uM, Procainamide: 1000 uM) in Xenopus laevis oocytes	F	cell-based format	J. Pharmacol. Exp. Ther.	1999	Activity	%	SLC22A4	SLC22	undefined	uptake
CHEMBL2076157	TP_TRANSPORTER: inhibition of TEA uptake (TEA: 60 uM, PCG: 5000 uM) in Xenopus laevis oocytes	F	cell-based format	J. Pharmacol. Exp. Ther.	1999	Activity		SLC22A4	SLC22	undefined	uptake
CHEMBL2076158	TP_TRANSPORTER: inhibition of TEA uptake (TEA: 60 uM, PAH: 5000 uM) in Xenopus laevis oocytes	F	cell-based format	J. Pharmacol. Exp. Ther.	1999	Activity		SLC22A4	SLC22	undefined	uptake
CHEMBL2076159	TP_TRANSPORTER: inhibition of TEA uptake (TEA: 60 uM, OFLX: 1000 uM) in Xenopus laevis oocytes	F	cell-based format	J. Pharmacol. Exp. Ther.	1999	Activity	%	SLC22A4	SLC22	undefined	uptake
CHEMBL2076160	TP_TRANSPORTER: inhibition of TEA uptake (TEA: 60 uM, Nicotine: 1000 uM) in Xenopus laevis oocytes	F	cell-based format	J. Pharmacol. Exp. Ther.	1999	Activity	%	SLC22A4	SLC22	undefined	uptake
CHEMBL2076161	TP_TRANSPORTER: inhibition of TEA uptake (TEA: 60 uM, NMN: 5000 uM) in Xenopus laevis oocytes	F	cell-based format	J. Pharmacol. Exp. Ther.	1999	Activity		SLC22A4	SLC22	undefined	uptake
CHEMBL2076162	TP_TRANSPORTER: inhibition of TEA uptake (TEA: 60 uM, Lysine: 5000 uM) in Xenopus laevis oocytes	F	cell-based format	J. Pharmacol. Exp. Ther.	1999	Activity		SLC22A4	SLC22	undefined	uptake
CHEMBL2076163	TP_TRANSPORTER: inhibition of TEA uptake (TEA: 60 uM, Levofloxacin: 1000 uM) in Xenopus laevis oocytes	F	cell-based format	J. Pharmacol. Exp. Ther.	1999	Activity	%	SLC22A4	SLC22	undefined	uptake
CHEMBL2076164	TP_TRANSPORTER: inhibition of TEA uptake (TEA: 60 uM, L-Carnitine: 1000 uM) in Xenopus laevis oocytes	F	cell-based format	J. Pharmacol. Exp. Ther.	1999	Activity	%	SLC22A4	SLC22	undefined	uptake
CHEMBL2076165	TP_TRANSPORTER: inhibition of TEA uptake (TEA: 60 uM, D-Carnitine: 1000 uM) in Xenopus laevis oocytes	F	cell-based format	J. Pharmacol. Exp. Ther.	1999	Activity	%	SLC22A4	SLC22	undefined	uptake
CHEMBL2076166	TP_TRANSPORTER: inhibition of TEA uptake (TEA: 60 uM, Clonidine: 1000 uM) in Xenopus laevis oocytes	F	cell-based format	J. Pharmacol. Exp. Ther.	1999	Activity	%	SLC22A4	SLC22	undefined	uptake
CHEMBL2076167	TP_TRANSPORTER: inhibition of TEA uptake (TEA: 60 uM, Cimetidine: 1000 uM) in Xenopus laevis oocytes	F	cell-based format	J. Pharmacol. Exp. Ther.	1999	Activity	%	SLC22A4	SLC22	undefined	uptake
CHEMBL2076168	TP_TRANSPORTER: inhibition of TEA uptake (TEA: 60 uM, Choline: 5000 uM) in Xenopus laevis oocytes	F	cell-based format	J. Pharmacol. Exp. Ther.	1999	Activity	%	SLC22A4	SLC22	undefined	uptake
CHEMBL2076169	TP_TRANSPORTER: inhibition of TEA uptake (TEA: 60 uM, CER: 1000 uM) in Xenopus laevis oocytes	F	cell-based format	J. Pharmacol. Exp. Ther.	1999	Activity	%	SLC22A4	SLC22	undefined	uptake
CHEMBL2076170	TP_TRANSPORTER: inhibition of TEA uptake (TEA: 60 uM, Arginine: 5000 uM) in OCTN1-expressing HEK293 cells	F	cell-based format	J. Pharmacol. Exp. Ther.	1999	Activity		SLC22A4	SLC22	undefined	uptake
CHEMBL2076202	TP_TRANSPORTER: inhibition of Gly-Sar uptake (pH6.0) in Caco-2 cells	F	cell-based format	Eur. J. Pharm. Biopharm.	2005	Ki	nM	SLC15A1	SLC15	undefined	uptake
CHEMBL2076204	TP_TRANSPORTER: inhibition of TEA uptake in OCT1-expressing HeLa cells	F	cell-based format	Mol. Pharmacol.	2003	Activity	uM	SLC22A1	SLC22	undefined	uptake
CHEMBL2076222	TP_TRANSPORTER: uptake in OATP-F-expressing CHO cells	F	cell-based format	Mol. Endocrinol.	2002	Km	nM	SLCO1C1	SLCO	undefined	uptake
CHEMBL2076227	TP_TRANSPORTER: uptake in Xenopus laevis oocytes	F	cell-based format	J. Physiol.	2000	Km	nM	SLC16A3	SLC16	undefined	uptake
CHEMBL2076228	TP_TRANSPORTER: uptake in Xenopus laevis oocytes	F	cell-based format	Mol. Pharmacol.	2001	Km	nM	SLC22A8	SLC22	undefined	uptake
CHEMBL2076233	TP_TRANSPORTER: inhibition of TEA uptake in OCT1-expressing HeLa cells	F	cell-based format	J. Pharmacol. Exp. Ther.	1998	Ki	nM	SLC22A1	SLC22	undefined	uptake
CHEMBL2076238	TP_TRANSPORTER: uptake in Xenopus laevis oocytes	F	cell-based format	Gastroenterology	2001	Km	nM	SLCO1B3	SLCO	undefined	uptake
CHEMBL2076239	TP_TRANSPORTER: uptake in Xenopus laevis oocytes	F	cell-based format	Drug Metabol. Pharmacokin.	2002	Activity		SLC15A1	SLC15	undefined	uptake
CHEMBL2076247	TP_TRANSPORTER: inhibition of Adefovir uptake in OAT1-expressing CHO cells	F	cell-based format	J. Pharmacol. Exp. Ther.	2000	IC50	nM	SLC22A6	SLC22	undefined	uptake
CHEMBL2076256	TP_TRANSPORTER: uptake in OCTN2-expressing HEK293 cells	F	cell-based format	J. Pharmacol. Exp. Ther.	1999	Activity		SLC22A5	SLC22	undefined	uptake
CHEMBL2076306	TP_TRANSPORTER: inhibition of TEA uptake (TEA: 10 uM) in OCT1-expressing HeLa cells	F	cell-based format	J. Pharmacol. Exp. Ther.	1999	IC50	nM	SLC22A1	SLC22	undefined	uptake
CHEMBL2076307	TP_TRANSPORTER: inhibition of TBuMA uptake in Xenopus laevis oocytes	F	cell-based format	J. Pharmacol. Exp. Ther.	2001	Activity		SLC22A1	SLC22	undefined	uptake
CHEMBL2076308	TP_TRANSPORTER: inhibition of MPP+ uptake in Xenopus laevis oocytes	F	cell-based format	J. Pharmacol. Exp. Ther.	2000	Ki	nM	SLC22A1	SLC22	undefined	uptake
CHEMBL2076309	TP_TRANSPORTER: uptake in Xenopus laevis oocytes	F	cell-based format	Mol. Pharmacol.	1998	Km	nM	SLC22A2	SLC22	undefined	uptake
CHEMBL2076310	TP_TRANSPORTER: uptake in OCT2-expressing HEK293 cells	F	cell-based format	J. Am. Soc. Nephrol.	2002	Activity		SLC22A2	SLC22	undefined	uptake
CHEMBL2076311	TP_TRANSPORTER: uptake (electrogenesis) in Xenopus laevis oocytes	F	cell-based format	DNA Cell Biol.	1997	Km	nM	SLC22A2	SLC22	label free method	uptake
CHEMBL2076312	TP_TRANSPORTER: inhibition of MPP+ uptake (MPP+: 1 uM) in Xenopus laevis oocytes	F	cell-based format	Pharm. Res.	2002	IC50	nM	SLC22A2	SLC22	undefined	uptake
CHEMBL2076315	TP_TRANSPORTER: uptake in OATP1B1-expressing HEK293 cell	F	cell-based format	Drug Metab. Dispos.	2005	Activity		SLCO1B1	SLCO	undefined	uptake
CHEMBL2076316	TP_TRANSPORTER: uptake in OATP1B1-expressing HEK293 cell	F	cell-based format	Drug Metab. Dispos.	2004	Activity		SLCO1B1	SLCO	undefined	uptake
CHEMBL2076317	TP_TRANSPORTER: inhibition of Estrone-3-sulfate uptake(Estrone-3-sulfate: 9.2nM) in Xenopus laevis oocytes	F	cell-based format	Drug Metab. Dispos.	2005	Activity	%	SLCO1B1	SLCO	undefined	uptake
CHEMBL2076344	TP_TRANSPORTER: uptake in Xenopus laevis oocytes	F	cell-based format	J. Hepatol.	1996	Km	nM	SLCO1A2	SLCO	undefined	uptake
CHEMBL2076345	TP_TRANSPORTER: uptake in Xenopus laevis oocytes	F	cell-based format	J. Pharmacol. Exp. Ther.	2000	Km	nM	SLCO1A2	SLCO	undefined	uptake
CHEMBL2076346	TP_TRANSPORTER: uptake in Xenopus laevis oocytes	F	cell-based format	Exp. Eye Res.	2005	Km	nM	SLCO1A2	SLCO	undefined	uptake
CHEMBL2076347	TP_TRANSPORTER: uptake in Xenopus laevis oocytes	F	cell-based format	Mol. Pharmacol.	2002	Km	nM	SLCO1A2	SLCO	undefined	uptake
CHEMBL2076348	TP_TRANSPORTER: inhibition of BSP uptake in Xenopus laevis oocytes	F	cell-based format	Hepatology	2002	Ki	nM	SLCO1A2	SLCO	undefined	uptake
CHEMBL2076363	TP_TRANSPORTER: uptake in PEPT1-expressing CHO cells	F	cell-based format	J. Pharmacol. Exp. Ther.	1999	Km	nM	SLC15A1	SLC15	undefined	uptake
CHEMBL2076364	TP_TRANSPORTER: inhibition of VACV uptake in PEPT1-expressing CHO cells	F	cell-based format	J. Pharmacol. Exp. Ther.	1999	Ki	nM	SLC15A1	SLC15	undefined	uptake
CHEMBL2076365	TP_TRANSPORTER: inhibition of Gly-Sar uptake in Caco-2 cells	F	cell-based format	J. Control. Release	2003	Ki	nM	SLC15A1	SLC15	undefined	uptake
CHEMBL2076366	TP_TRANSPORTER: inhibition of Gly-Sar uptake (Gly-Sar: 25 uM) in PEPT1-expressing HeLa cells	F	cell-based format	J. Biol. Chem.	1995	IC50	nM	SLC15A1	SLC15	undefined	uptake
CHEMBL2076421	TP_TRANSPORTER: inhibition of carnitine uptake by Carnitine-related compound-2A at 20uM in Xenopus laevis oocytes	F	cell-based format	J. Biol. Chem.	2002	Activity	%	SLC22A9	SLC22	undefined	uptake
CHEMBL2076422	TP_TRANSPORTER: inhibition of carnitine uptake by Carnitine-related compound-18 at 20uM in Xenopus laevis oocytes	F	cell-based format	J. Biol. Chem.	2002	Activity	%	SLC22A9	SLC22	undefined	uptake
CHEMBL2076423	TP_TRANSPORTER: inhibition of carnitine uptake by Carnitine-related compound-17 at 20uM in Xenopus laevis oocytes	F	cell-based format	J. Biol. Chem.	2002	Activity	%	SLC22A9	SLC22	undefined	uptake
CHEMBL2076424	TP_TRANSPORTER: inhibition of carnitine uptake by Carnitine-related compound-13 at 20uM in Xenopus laevis oocytes	F	cell-based format	J. Biol. Chem.	2002	Activity	%	SLC22A9	SLC22	undefined	uptake
CHEMBL2076425	TP_TRANSPORTER: inhibition of carnitine uptake by Carnitine-related compound-12A at 20uM in Xenopus laevis oocytes	F	cell-based format	J. Biol. Chem.	2002	Activity	%	SLC22A9	SLC22	undefined	uptake
CHEMBL2076426	TP_TRANSPORTER: inhibition of carnitine uptake by Carnitine-related compound-11A at 20uM in Xenopus laevis oocytes	F	cell-based format	J. Biol. Chem.	2002	Activity	%	SLC22A9	SLC22	undefined	uptake
CHEMBL2076427	TP_TRANSPORTER: inhibition of carnitine uptake by Carnitine-related compound-10A at 20uM in Xenopus laevis oocytes	F	cell-based format	J. Biol. Chem.	2002	Activity	%	SLC22A9	SLC22	undefined	uptake
CHEMBL2076430	TP_TRANSPORTER: uptake in Xenopus laevis oocytes	F	cell-based format	J. Biol. Chem.	2002	Km	nM	SLC22A16	SLC22	undefined	uptake
CHEMBL2076431	TP_TRANSPORTER: inhibition of carnitine transport by Octanoyl-carnitine at 5uM in Xenopus laevis oocytes	F	cell-based format	J. Biol. Chem.	2002	Activity	%	SLC22A16	SLC22	undefined	undefined
CHEMBL2076432	TP_TRANSPORTER: inhibition of carnitine transport by Acetyl-L-carnitine at 5uM in Xenopus laevis oocytes	F	cell-based format	J. Biol. Chem.	2002	Activity	%	SLC22A16	SLC22	undefined	undefined
CHEMBL2076433	TP_TRANSPORTER: inhibition of carnitine in Xenopus laevis oocytes	F	cell-based format	J. Biol. Chem.	2002	Ki	nM	SLC22A16	SLC22	undefined	undefined
CHEMBL2076469	TP_TRANSPORTER: inhibition of Estrone-3-sulfate uptake(Estrone-3-sulfate: 9.2nM) in Xenopus laevis oocytes	F	cell-based format	Drug Metab. Dispos.	2004	Activity	%	SLCO1B1	SLCO	undefined	uptake
CHEMBL2076470	TP_TRANSPORTER: inhibition of DPDPE uptake (DPDPE: 0.02 uM) in Xenopus laevis oocytes	F	cell-based format	J. Pharm. Pharmacol.	2003	Activity	%	SLCO1B1	SLCO	undefined	uptake
CHEMBL2076471	TP_TRANSPORTER: cell accumulation in OATP2-expressing HEK293 cells	F	cell-based format	J. Pharmacol. Exp. Ther.	2004	Activity		SLCO1B1	SLCO	undefined	uptake
CHEMBL2076477	TP_TRANSPORTER: uptake in OATP-D-expressing HEK293 cells	F	cell-based format	Biochem. Biophys. Res. Commun.	2000	Activity		SLCO3A1	SLCO	undefined	uptake
CHEMBL2076540	TP_TRANSPORTER: inhibition of Taurocholate uptake (Taurochorate: 10 uM, TUDC: 100 uM) in Xenopus laevis oocytes	F	cell-based format	Gastroenterology	1995	Activity	%	SLCO1A2	SLCO	undefined	uptake
CHEMBL2076541	TP_TRANSPORTER: inhibition of Taurocholate uptake (Taurochorate: 10 uM, TCDC: 100 uM) in Xenopus laevis oocytes	F	cell-based format	Gastroenterology	1995	Activity	%	SLCO1A2	SLCO	undefined	uptake
CHEMBL2076542	TP_TRANSPORTER: inhibition of Taurocholate uptake (Taurochorate: 10 uM, ICG: 100 uM) in Xenopus laevis oocytes	F	cell-based format	Gastroenterology	1995	Activity	%	SLCO1A2	SLCO	undefined	uptake
CHEMBL2076543	TP_TRANSPORTER: inhibition of Taurocholate uptake (Taurochorate: 10 uM, GC: 200 uM) in Xenopus laevis oocytes	F	cell-based format	Gastroenterology	1995	Activity	%	SLCO1A2	SLCO	undefined	uptake
CHEMBL2076544	TP_TRANSPORTER: inhibition of Taurocholate uptake (Taurochorate: 10 uM, CDCA: 200 uM) in Xenopus laevis oocytes	F	cell-based format	Gastroenterology	1995	Activity	%	SLCO1A2	SLCO	undefined	uptake
CHEMBL2076545	TP_TRANSPORTER: inhibition of Taurocholate uptake (Taurochorate: 10 uM, CA: 200 uM) in Xenopus laevis oocytes	F	cell-based format	Gastroenterology	1995	Activity	%	SLCO1A2	SLCO	undefined	uptake
CHEMBL2076546	TP_TRANSPORTER: inhibition of Ouabain uptake (Ouabain: 100 uM, TCDC: 100 uM) in Xenopus laevis oocytes	F	cell-based format	J. Hepatol.	1996	Inhibition	%	SLCO1A2	SLCO	undefined	uptake
CHEMBL2076547	TP_TRANSPORTER: inhibition of Fexofenadine uptake (Fexofenadine: 2 uM, Verapamil: 100 uM) in Xenopus laevis oocytes	F	cell-based format	Drug Metab. Dispos.	1999	Inhibition	%	SLCO1A2	SLCO	undefined	uptake
CHEMBL2076548	TP_TRANSPORTER: inhibition of Fexofenadine uptake (Fexofenadine: 2 uM, Saquinavir: 100 uM) in Xenopus laevis oocytes	F	cell-based format	Drug Metab. Dispos.	1999	Activity	%	SLCO1A2	SLCO	undefined	uptake
CHEMBL2076549	TP_TRANSPORTER: inhibition of Fexofenadine uptake (Fexofenadine: 2 uM, Ritonavir: 100 uM) in Xenopus laevis oocytes	F	cell-based format	Drug Metab. Dispos.	1999	Activity	%	SLCO1A2	SLCO	undefined	uptake
CHEMBL2076550	TP_TRANSPORTER: inhibition of Fexofenadine uptake (Fexofenadine: 2 uM, Quinidine: 100 uM) in Xenopus laevis oocytes	F	cell-based format	Drug Metab. Dispos.	1999	Activity	%	SLCO1A2	SLCO	undefined	uptake
CHEMBL2076551	TP_TRANSPORTER: inhibition of Fexofenadine uptake (Fexofenadine: 2 uM, PSC-833: 100 uM) in Xenopus laevis oocytes	F	cell-based format	Drug Metab. Dispos.	1999	Inhibition	%	SLCO1A2	SLCO	undefined	uptake
CHEMBL2076552	TP_TRANSPORTER: inhibition of Fexofenadine uptake (Fexofenadine: 2 uM, Nelfinavir: 100 uM) in Xenopus laevis oocytes	F	cell-based format	Drug Metab. Dispos.	1999	Activity	%	SLCO1A2	SLCO	undefined	uptake
CHEMBL2076553	TP_TRANSPORTER: inhibition of Fexofenadine uptake (Fexofenadine: 2 uM, Lovastatin: 100 uM) in Xenopus laevis oocytes	F	cell-based format	Drug Metab. Dispos.	1999	Inhibition	%	SLCO1A2	SLCO	undefined	uptake
CHEMBL2076554	TP_TRANSPORTER: inhibition of Fexofenadine uptake (Fexofenadine: 2 uM, Ketoconazole: 100 uM) in Xenopus laevis oocytes	F	cell-based format	Drug Metab. Dispos.	1999	Activity	%	SLCO1A2	SLCO	undefined	uptake
CHEMBL2076555	TP_TRANSPORTER: inhibition of Fexofenadine uptake (Fexofenadine: 2 uM, Indinavir: 100 uM) in Xenopus laevis oocytes	F	cell-based format	Drug Metab. Dispos.	1999	Activity	%	SLCO1A2	SLCO	undefined	uptake
CHEMBL2076556	TP_TRANSPORTER: inhibition of Fexofenadine uptake (Fexofenadine: 2 uM, Erythromycin: 100 uM) in Xenopus laevis oocytes	F	cell-based format	Drug Metab. Dispos.	1999	Activity	%	SLCO1A2	SLCO	undefined	uptake
CHEMBL2076557	TP_TRANSPORTER: inhibition of Fexofenadine uptake (Fexofenadine: 1 uM, Orange juice: 5 %) in OATP-A-expressing HeLa cells	F	cell-based format	Clin. Pharmacol. Ther.	2002	Activity		SLCO1A2	SLCO	undefined	uptake
CHEMBL2076558	TP_TRANSPORTER: inhibition of Fexofenadine uptake (Fexofenadine: 1 uM, Grapefruit juice: 5 %) in OATP-A-expressing HeLa cells	F	cell-based format	Clin. Pharmacol. Ther.	2002	Activity		SLCO1A2	SLCO	undefined	uptake
CHEMBL2076559	TP_TRANSPORTER: inhibition of E217betaG uptake (E217betaG: 10 uM) by Bilirubin at a concentration of 100 u M in Xenopus laevis oocytes	F	cell-based format	Biochem. J.	2003	Activity		SLCO1A2	SLCO	undefined	uptake
CHEMBL2076560	TP_TRANSPORTER: inhibition of E1S uptake (E1S: 0.2 uM, TCDC: 100 uM) in Xenopus laevis oocytes	F	cell-based format	J. Hepatol.	1996	Inhibition	%	SLCO1A2	SLCO	undefined	uptake
CHEMBL2076561	TP_TRANSPORTER: inhibition of E1S uptake (E1S: 0.05 uM, GL: 100 uM) by Glycyrrhizic acid at a concentration of 100 u M in Xenopus laevis oocytes	F	cell-based format	Hepatol. Res.	2003	Activity		SLCO1A2	SLCO	undefined	uptake
CHEMBL2076562	TP_TRANSPORTER: inhibition of Deltorphin II uptake (Deltorphin II: 50 uM, Naltrindole: 1500 uM) in Xenopus laevis oocytes	F	cell-based format	J. Pharmacol. Exp. Ther.	2000	Activity		SLCO1A2	SLCO	undefined	uptake
CHEMBL2076563	TP_TRANSPORTER: inhibition of Deltorphin II uptake (Deltorphin II: 50 uM, Naloxone: 1500 uM) in Xenopus laevis oocytes	F	cell-based format	J. Pharmacol. Exp. Ther.	2000	Activity		SLCO1A2	SLCO	undefined	uptake
CHEMBL2076564	TP_TRANSPORTER: inhibition of Deltorphin II uptake (Deltorphin II: 50 uM, Leu-enkephalin: 200 uM) in Xenopus laevis oocytes	F	cell-based format	J. Pharmacol. Exp. Ther.	2000	Activity		SLCO1A2	SLCO	undefined	uptake
CHEMBL2076565	TP_TRANSPORTER: inhibition of Deltorphin II uptake (Deltorphin II: 50 uM, E1S: 150 uM) in Xenopus laevis oocytes	F	cell-based format	J. Pharmacol. Exp. Ther.	2000	Activity		SLCO1A2	SLCO	undefined	uptake
CHEMBL2076566	TP_TRANSPORTER: inhibition of Deltorphin II uptake (Deltorphin II: 50 uM, DPDPE: 500 uM) in Xenopus laevis oocytes	F	cell-based format	J. Pharmacol. Exp. Ther.	2000	Activity		SLCO1A2	SLCO	undefined	uptake
CHEMBL2076567	TP_TRANSPORTER: inhibition of Deltorphin II uptake (Deltorphin II: 50 uM, DAMGO: 200 uM) in Xenopus laevis oocytes	F	cell-based format	J. Pharmacol. Exp. Ther.	2000	Activity		SLCO1A2	SLCO	undefined	uptake
CHEMBL2076568	TP_TRANSPORTER: inhibition of DHEAS uptake (DHEAS: 5 uM, TCDC: 100 uM) in Xenopus laevis oocytes	F	cell-based format	FEBS Lett.	1998	Inhibition	%	SLCO1A2	SLCO	undefined	uptake
CHEMBL2076569	TP_TRANSPORTER: inhibition of DHEAS uptake (DHEAS: 5 uM, Estradiol-3-sulfate: 100 uM) in Xenopus laevis oocytes	F	cell-based format	FEBS Lett.	1998	Inhibition	%	SLCO1A2	SLCO	undefined	uptake
CHEMBL2076570	TP_TRANSPORTER: inhibition of DHEAS uptake (DHEAS: 5 uM, E1S: 100 uM) in Xenopus laevis oocytes	F	cell-based format	FEBS Lett.	1998	Inhibition	%	SLCO1A2	SLCO	undefined	uptake
CHEMBL2076571	TP_TRANSPORTER: inhibition of DHEAS uptake (DHEAS: 5 uM, Dexamethasone: 100 uM) in Xenopus laevis oocytes	F	cell-based format	FEBS Lett.	1998	Inhibition	%	SLCO1A2	SLCO	undefined	uptake
CHEMBL2076572	TP_TRANSPORTER: inhibition of BSP uptake (BSP: 10 uM, UDCA: 100 uM) in Xenopus laevis oocytes	F	cell-based format	Gastroenterology	1995	Activity	%	SLCO1A2	SLCO	undefined	uptake
CHEMBL2076573	TP_TRANSPORTER: inhibition of BSP uptake (BSP: 10 uM, TCDC: 100 uM) in Xenopus laevis oocytes	F	cell-based format	Gastroenterology	1995	Activity	%	SLCO1A2	SLCO	undefined	uptake
CHEMBL2076640	TP_TRANSPORTER: uptake&inhibition of estrone sulfate in OAT3-S2 cells	F	cell-based format	Eur. J. Pharmacol.	2003	Ki	nM	SLC22A8	SLC22	undefined	uptake
CHEMBL2076641	TP_TRANSPORTER: uptake in OAT3-expressing S2 cells	F	cell-based format	Life Sci.	2001	Km	nM	SLC22A8	SLC22	undefined	uptake
CHEMBL2076642	TP_TRANSPORTER: uptake in OAT3-expressing S2 cells	F	cell-based format	Jpn. J. Pharmacol.	2002	Km	nM	SLC22A8	SLC22	undefined	uptake
CHEMBL2076643	TP_TRANSPORTER: uptake in OAT3-S2 cells	F	cell-based format	Eur. J. Pharmacol.	2003	Activity		SLC22A8	SLC22	undefined	uptake
CHEMBL2076644	TP_TRANSPORTER: uptake in OAT3 expressing oocyte	F	cell-based format	Eur. J. Pharmacol.	2004	Activity		SLC22A8	SLC22	undefined	uptake
CHEMBL2076645	TP_TRANSPORTER: uptake in OAT1-expressing S2 cells	F	cell-based format	J. Pharmacol. Exp. Ther.	2002	Km	nM	SLC22A8	SLC22	undefined	uptake
CHEMBL2076646	TP_TRANSPORTER: inhibition of Ochratoxin A uptake (OTA: 1 uM, PCG: 200 uM) in OAT3-expressing S2 cells	F	cell-based format	Life Sci.	2001	Activity		SLC22A8	SLC22	undefined	uptake
CHEMBL2076647	TP_TRANSPORTER: inhibition of Ochratoxin A uptake (OTA: 1 uM, Indomethacin: 200 uM) in OAT3-expressing S2 cells	F	cell-based format	Life Sci.	2001	Activity		SLC22A8	SLC22	undefined	uptake
CHEMBL2076648	TP_TRANSPORTER: inhibition of Ochratoxin A uptake (OTA: 1 uM, Cimetidine: 200 uM) in OAT3-expressing S2 cells	F	cell-based format	Life Sci.	2001	Activity		SLC22A8	SLC22	undefined	uptake
CHEMBL2076649	TP_TRANSPORTER: inhibition of Ochratoxin A uptake (OTA: 1 uM, Aspartame: 200 uM) in OAT3-expressing S2 cells	F	cell-based format	Life Sci.	2001	Activity		SLC22A8	SLC22	undefined	uptake
CHEMBL2076650	TP_TRANSPORTER: inhibition of Estrone sulfate uptake (E1S: 0.05 uM, ACV: 1000 uM) in OAT3-expressing S2 cells	F	cell-based format	J. Pharmacol. Exp. Ther.	2002	Activity	%	SLC22A8	SLC22	undefined	uptake
CHEMBL2076651	TP_TRANSPORTER: inhibition of Estrone sulfate in Xenopus laevis oocytes	F	cell-based format	Cell Physiol. Biochem.	2003	Ki	nM	SLC22A8	SLC22	undefined	undefined
CHEMBL2076652	TP_TRANSPORTER: inhibition of ES uptake (ES: 0.05 uM, PGF2alpha: 30 uM) in OAT3-expressing S2 cells	F	cell-based format	J. Pharmacol. Exp. Ther.	2002	Activity	%	SLC22A8	SLC22	undefined	uptake
CHEMBL2076653	TP_TRANSPORTER: inhibition of ES uptake (ES: 0.05 uM, PGE2: 30 uM) in OAT3-expressing S2 cells	F	cell-based format	J. Pharmacol. Exp. Ther.	2002	Activity	%	SLC22A8	SLC22	undefined	uptake
CHEMBL2076654	TP_TRANSPORTER: inhibition of E1S uptake (E1S: 5 uM, indoxyl sulfate:500 uM) in S2 cells expressing human-OAT3	F	cell-based format	Eur. J. Pharmacol.	2003	Ki	nM	SLC22A8	SLC22	undefined	uptake
CHEMBL2076655	TP_TRANSPORTER: inhibition of E1S uptake (E1S: 0.05 uM, Tetracycline: 50 uM) in OAT3-expressing S2 cells	F	cell-based format	Jpn. J. Pharmacol.	2002	Activity		SLC22A8	SLC22	undefined	uptake
CHEMBL2076656	TP_TRANSPORTER: inhibition of E1S uptake (E1S: 0.05 uM, TCA: 5 uM) in Xenopus laevis oocytes	F	cell-based format	Mol. Pharmacol.	2001	Activity		SLC22A8	SLC22	undefined	uptake
CHEMBL2076657	TP_TRANSPORTER: inhibition of E1S uptake (E1S: 0.05 uM, Salicylate: 5 uM) in Xenopus laevis oocytes	F	cell-based format	Mol. Pharmacol.	2001	Activity		SLC22A8	SLC22	undefined	uptake
CHEMBL2076658	TP_TRANSPORTER: inhibition of E1S uptake (E1S: 0.05 uM, Quinidine: 5 uM) in Xenopus laevis oocytes	F	cell-based format	Mol. Pharmacol.	2001	Activity		SLC22A8	SLC22	undefined	uptake
CHEMBL2076659	TP_TRANSPORTER: inhibition of E1S uptake (E1S: 0.05 uM, Probenecid: 5 uM) in Xenopus laevis oocytes	F	cell-based format	Mol. Pharmacol.	2001	Activity		SLC22A8	SLC22	undefined	uptake
CHEMBL2076660	TP_TRANSPORTER: inhibition of E1S uptake (E1S: 0.05 uM, PCG: 5 uM) in Xenopus laevis oocytes	F	cell-based format	Mol. Pharmacol.	2001	Activity		SLC22A8	SLC22	undefined	uptake
CHEMBL2076661	TP_TRANSPORTER: inhibition of E1S uptake (E1S: 0.05 uM, Oxytetracycline: 50 uM) in OAT3-expressing S2 cells	F	cell-based format	Jpn. J. Pharmacol.	2002	Activity		SLC22A8	SLC22	undefined	uptake
CHEMBL2076662	TP_TRANSPORTER: inhibition of E1S uptake (E1S: 0.05 uM, Ouabain: 5 uM) in Xenopus laevis oocytes	F	cell-based format	Mol. Pharmacol.	2001	Activity		SLC22A8	SLC22	undefined	uptake
CHEMBL2076663	TP_TRANSPORTER: inhibition of E1S uptake (E1S: 0.05 uM, Minocycline: 50 uM) in OAT3-expressing S2 cells	F	cell-based format	Jpn. J. Pharmacol.	2002	Activity		SLC22A8	SLC22	undefined	uptake
CHEMBL2076664	TP_TRANSPORTER: inhibition of E1S uptake (E1S: 0.05 uM, Indomethacin: 5 uM) in Xenopus laevis oocytes	F	cell-based format	Mol. Pharmacol.	2001	Activity		SLC22A8	SLC22	undefined	uptake
CHEMBL2076665	TP_TRANSPORTER: inhibition of E1S uptake (E1S: 0.05 uM, Guanidine: 5 uM) in Xenopus laevis oocytes	F	cell-based format	Mol. Pharmacol.	2001	Activity		SLC22A8	SLC22	undefined	uptake
CHEMBL2076666	TP_TRANSPORTER: inhibition of E1S uptake (E1S: 0.05 uM, Glutarate: 5 uM) in Xenopus laevis oocytes	F	cell-based format	Mol. Pharmacol.	2001	Activity		SLC22A8	SLC22	undefined	uptake
CHEMBL2076667	TP_TRANSPORTER: inhibition of E1S uptake (E1S: 0.05 uM, GCV: 1000 uM) in OAT3-expressing S2 cells	F	cell-based format	J. Pharmacol. Exp. Ther.	2002	Activity	%	SLC22A8	SLC22	undefined	uptake
CHEMBL2076717	TP_TRANSPORTER: inhibition of BSP uptake (BSP: 10 uM, TCA: 100 uM) in Xenopus laevis oocytes	F	cell-based format	Gastroenterology	1995	Activity	%	SLCO1A2	SLCO	undefined	uptake
CHEMBL2076718	TP_TRANSPORTER: inhibition of BSP uptake (BSP: 10 uM, ICG: 100 uM) in Xenopus laevis oocytes	F	cell-based format	Gastroenterology	1995	Activity	%	SLCO1A2	SLCO	undefined	uptake
CHEMBL2076719	TP_TRANSPORTER: inhibition of BSP uptake (BSP: 10 uM, GC: 100 uM) in Xenopus laevis oocytes	F	cell-based format	Gastroenterology	1995	Activity	%	SLCO1A2	SLCO	undefined	uptake
CHEMBL2076720	TP_TRANSPORTER: inhibition of BSP uptake (BSP: 10 uM, CDCA: 200 uM) in Xenopus laevis oocytes	F	cell-based format	Gastroenterology	1995	Activity	%	SLCO1A2	SLCO	undefined	uptake
CHEMBL2076787	TP_TRANSPORTER: uptake of [D-Pen2,D-Pen5]-enkephalin at a concentration of 0.02 u M in Xenopus laevis oocytes	F	cell-based format	J. Pharm. Pharmacol.	2003	Activity		SLCO1B1	SLCO	undefined	uptake
CHEMBL2076788	TP_TRANSPORTER: uptake of SN-38 at a concentration of 0.16uL/oocyte in Xenopus laevis oocytes	F	cell-based format	Drug Metab. Dispos.	2005	Activity		SLCO1B1	SLCO	undefined	uptake
CHEMBL2076789	TP_TRANSPORTER: uptake of SN-38 at a concentration of 0.16uL/oocyte in Xenopus laevis oocytes	F	cell-based format	Drug Metab. Dispos.	2004	Activity		SLCO1B1	SLCO	undefined	uptake
CHEMBL2076790	TP_TRANSPORTER: uptake in Xenopus laevis oocytes	F	cell-based format	Toxicol. Appl. Pharmacol.	2005	Km	nM	SLCO1B1	SLCO	undefined	uptake
CHEMBL2076791	TP_TRANSPORTER: uptake in Xenopus laevis oocytes	F	cell-based format	Gastroenterology	2001	Activity		SLCO1B1	SLCO	undefined	uptake
CHEMBL2076792	TP_TRANSPORTER: uptake in Xenopus laevis oocytes	F	cell-based format	Hepatology	2002	Km	nM	SLCO1B1	SLCO	undefined	uptake
CHEMBL2076793	TP_TRANSPORTER: uptake in Xenopus laevis oocytes	F	cell-based format	Biochem. J.	2003	Km	nM	SLCO1B1	SLCO	undefined	uptake
CHEMBL2076794	TP_TRANSPORTER: uptake in Xenopus laevis oocytes	F	cell-based format	Biochim. Biophys. Acta	2004	Km	nM	SLCO1B1	SLCO	undefined	uptake
CHEMBL2076795	TP_TRANSPORTER: uptake in OATP1B1-expressing Tet-on HeLa cells	F	cell-based format	Drug Metab. Dispos.	2005	Activity		SLCO1B1	SLCO	undefined	uptake
CHEMBL2076796	TP_TRANSPORTER: uptake in OATP1B1-expressing HEK293 cells	F	cell-based format	Drug Metab. Dispos.	2005	Activity		SLCO1B1	SLCO	undefined	uptake
CHEMBL2076797	TP_TRANSPORTER: uptake in OATP1B1-expressing HEK293 cells	F	cell-based format	Drug Metab. Dispos.	2004	Activity		SLCO1B1	SLCO	undefined	uptake
CHEMBL2076798	TP_TRANSPORTER: uptake in OATP-C-expressing HeLa cells	F	cell-based format	J. Pharmacol. Exp. Ther.	2003	Km	nM	SLCO1B1	SLCO	undefined	uptake
CHEMBL2076799	TP_TRANSPORTER: uptake in OATP-C-expressing HEK293 cells	F	cell-based format	Naunyn Schmiedebergs Arch. Pharmacol.	2003	Km	nM	SLCO1B1	SLCO	undefined	uptake
CHEMBL2076800	TP_TRANSPORTER: transport in OATP1B1-expressing oocytes	F	cell-based format	Drug Metab. Dispos.	2006	Km	nM	SLCO1B1	SLCO	undefined	undefined
CHEMBL2076801	TP_TRANSPORTER: inhibition of estrone-3-sulfate uptake (Estrone-3-sulfate: 9.2 nM) by Troglitazone sulfate at a concentration of 10uM in OATP-C-expressing Xenopus oocytes	F	cell-based format	Drug Metab. Dispos.	2004	Inhibition	%	SLCO1B1	SLCO	undefined	uptake
CHEMBL2076802	TP_TRANSPORTER: inhibition of estrone-3-sulfate uptake (Estrone-3-sulfate: 9.2 nM) by Troglitazone glucuronide at a concentration of 10uM in OATP-C-expressing Xenopus oocytes	F	cell-based format	Drug Metab. Dispos.	2004	Inhibition	%	SLCO1B1	SLCO	undefined	uptake
CHEMBL2076803	TP_TRANSPORTER: inhibition of estrone-3-sulfate uptake (Estrone-3-sulfate: 9.2 nM) by Rosiglitazone at a concentration of 10uM in OATP-C-expressing Xenopus oocytes	F	cell-based format	Drug Metab. Dispos.	2004	Inhibition	%	SLCO1B1	SLCO	undefined	uptake
CHEMBL2076804	TP_TRANSPORTER: inhibition of estrone-3-sulfate uptake (Estrone-3-sulfate: 9.2 nM) by Quinone Form at a concentration of 10uM in OATP-C-expressing Xenopus oocytes	F	cell-based format	Drug Metab. Dispos.	2004	Inhibition	%	SLCO1B1	SLCO	undefined	uptake
CHEMBL2076805	TP_TRANSPORTER: inhibition of estrone-3-sulfate uptake (Estrone-3-sulfate: 9.2 nM) by Pioglitazone at a concentration of 10uM in OATP-C-expressing Xenopus oocytes	F	cell-based format	Drug Metab. Dispos.	2004	Inhibition	%	SLCO1B1	SLCO	undefined	uptake
CHEMBL2076806	TP_TRANSPORTER: inhibition of estradiol-17beta-D-glucuronide uptake (Lovastatin:10 uM) in OATP1B1-expressing HeLa cells	F	cell-based format	Drug Metab. Dispos.	2005	Activity	%	SLCO1B1	SLCO	undefined	uptake
CHEMBL2076807	TP_TRANSPORTER: inhibition of estradiol-17beta-D-glucuronide uptake (Caspofungin:100 uM) in OATP1B1-expressing HeLa cells	F	cell-based format	Drug Metab. Dispos.	2005	Activity	%	SLCO1B1	SLCO	undefined	uptake
CHEMBL2076808	TP_TRANSPORTER: inhibition of TEA uptake in Xenopus laevis oocytes	F	cell-based format	DNA Cell Biol.	1997	Ki	nM	SLC22A2	SLC22	undefined	uptake
CHEMBL2076874	TP_TRANSPORTER: inhibition of E1S uptake in OAT4-expressing S2 cells	F	cell-based format	J. Pharmacol. Exp. Ther.	2002	Ki	nM	SLC22A11	SLC22	undefined	uptake
CHEMBL2076884	TP_TRANSPORTER: cell accumulation in hOAT3 expressing HEK cells	F	cell-based format	J. Pharmacol. Exp. Ther.	2005	Km	nM	SLC22A8	SLC22	undefined	uptake
CHEMBL2076885	TP_TRANSPORTER: cell accumulation in OATP4C1-expressing MDCK cells	F	cell-based format	Proc. Natl. Acad. Sci. U.S.A.	2004	Km	nM	SLCO4C1	SLCO	undefined	uptake
CHEMBL2076899	TP_TRANSPORTER: uptake in OAT1-expressing S2 cells	F	cell-based format	J. Pharmacol. Exp. Ther.	2002	Km	nM	SLC22A6	SLC22	undefined	uptake
CHEMBL2076900	TP_TRANSPORTER: uptake in OAT1-expressing HeLa cells	F	cell-based format	Am. J. Physiol.	1999	Activity		SLC22A6	SLC22	undefined	uptake
CHEMBL2076901	TP_TRANSPORTER: uptake in OAT1-expressing CHO cells	F	cell-based format	Anal. Biochem.	2000	Km	nM	SLC22A6	SLC22	undefined	uptake
CHEMBL2076902	TP_TRANSPORTER: uptake in OAT1-expressing CHO cells	F	cell-based format	J. Am. Soc. Nephrol.	2000	Km	nM	SLC22A6	SLC22	undefined	uptake
CHEMBL2076903	TP_TRANSPORTER: inhibition of Urate uptake (Urate: 300 uM) in OAT1-expressing S2 cells	F	cell-based format	Kidney Int.	2003	IC50	nM	SLC22A6	SLC22	undefined	uptake
CHEMBL2076904	TP_TRANSPORTER: inhibition of Gly-Sar uptake in SKPT cells	F	cell-based format	J. Biol. Chem.	1995	Ki	nM	SLC15A2	SLC15	undefined	uptake
CHEMBL2076962	TP_TRANSPORTER: inhibition of UCB uptake (UCB: 10 uM) by Estradiol-17beta-D-glucuronide at a concentration of 100 u M in Xenopus laevis oocytes	F	cell-based format	Biochem. J.	2003	Activity		SLCO1B1	SLCO	undefined	uptake
CHEMBL2076963	TP_TRANSPORTER: inhibition of Taurocholate uptake (Taurocholate: 0.5 uM, Lovastatin: 50 uM) in OATP-C-expressing 293c18 cells	F	cell-based format	J. Biol. Chem.	1999	Activity		SLCO1B1	SLCO	undefined	uptake
CHEMBL2076964	TP_TRANSPORTER: inhibition of Taurocholate uptake (Taurocholate: 0.5 uM, BMS243887: 50 uM) in OATP-C-expressing 293c18 cells	F	cell-based format	J. Biol. Chem.	1999	Activity		SLCO1B1	SLCO	undefined	uptake
CHEMBL2076965	TP_TRANSPORTER: inhibition of Taurocholate uptake (Taurocholate: 0.5 uM, BMS241423: 50 uM) in OATP-C-expressing 293c18 cells	F	cell-based format	J. Biol. Chem.	1999	Activity		SLCO1B1	SLCO	undefined	uptake
CHEMBL2076966	TP_TRANSPORTER: inhibition of Taurocholate uptake (Taurocholate: 0.5 uM, Atorvastatin: 50 uM) in OATP-C-expressing 293c18 cells	F	cell-based format	J. Biol. Chem.	1999	Activity		SLCO1B1	SLCO	undefined	uptake
CHEMBL2076967	TP_TRANSPORTER: inhibition of Pravastatin uptake (Pravastatin: 0.5 uM, Taurocholate: 50 uM) in OATP-C-expressing 293c18 cells	F	cell-based format	J. Biol. Chem.	1999	Activity		SLCO1B1	SLCO	undefined	uptake
CHEMBL2076968	TP_TRANSPORTER: inhibition of Pravastatin uptake (Pravastatin: 0.5 uM, Lovastatin: 50 uM) in OATP-C-expressing 293c18 cells	F	cell-based format	J. Biol. Chem.	1999	Activity		SLCO1B1	SLCO	undefined	uptake
CHEMBL2077002	TP_TRANSPORTER: inhibition of Gly-Sar uptake in Caco-2 cells	F	cell-based format	Biochemistry	2001	Ki	nM	SLC15A1	SLC15	undefined	uptake
CHEMBL2077038	TP_TRANSPORTER: uptake&inhibition of PAH in OAT1-S2 cells	F	cell-based format	Eur. J. Pharmacol.	2003	Ki	nM	SLC22A6	SLC22	undefined	uptake
CHEMBL2077039	TP_TRANSPORTER: uptake in Xenopus laevis oocytes	F	cell-based format	Am. J. Physiol. Renal Physiol.	2003	Activity		SLC22A6	SLC22	undefined	uptake
CHEMBL2077040	TP_TRANSPORTER: uptake in Xenopus laevis oocytes	F	cell-based format	Drug Metab. Dispos.	2005	Activity		SLC22A6	SLC22	undefined	uptake
CHEMBL2077041	TP_TRANSPORTER: uptake in Xenopus laevis oocytes	F	cell-based format	Am. J. Physiol.	1999	Km	nM	SLC22A6	SLC22	undefined	uptake
CHEMBL2077042	TP_TRANSPORTER: uptake in Xenopus laevis oocytes	F	cell-based format	Biochem. Biophys. Res. Commun.	1999	Activity		SLC22A6	SLC22	undefined	uptake
CHEMBL2077043	TP_TRANSPORTER: uptake in Xenopus laevis oocytes	F	cell-based format	Mol. Pharmacol.	2003	Km	nM	SLC22A6	SLC22	undefined	uptake
CHEMBL2077044	TP_TRANSPORTER: uptake in Xenopus laevis oocytes	F	cell-based format	J. Pharmacol. Exp. Ther.	2001	Km	nM	SLC22A6	SLC22	undefined	uptake
CHEMBL2077045	TP_TRANSPORTER: uptake in Xenopus laevis oocytes	F	cell-based format	J. Biol. Chem.	2002	Activity		SLC22A6	SLC22	undefined	uptake
CHEMBL2077046	TP_TRANSPORTER: uptake in OAT1-expressing S2 cells	F	cell-based format	J. Pharmacol. Exp. Ther.	2002	Km	nM	SLC22A6	SLC22	undefined	uptake
CHEMBL2077047	TP_TRANSPORTER: uptake in OAT1-expressing S2 cells	F	cell-based format	Life Sci.	2001	Km	nM	SLC22A6	SLC22	undefined	uptake
CHEMBL2077048	TP_TRANSPORTER: uptake in OAT1-expressing S2 cells	F	cell-based format	Kidney Int.	2003	Km	nM	SLC22A6	SLC22	undefined	uptake
CHEMBL2077049	TP_TRANSPORTER: uptake in OAT1-expressing OK cells	F	cell-based format	Br. J. Pharmacol.	2002	Km	nM	SLC22A6	SLC22	undefined	uptake
CHEMBL2077050	TP_TRANSPORTER: uptake in OAT1-S2 cells	F	cell-based format	Eur. J. Pharmacol.	2003	Activity		SLC22A6	SLC22	undefined	uptake
CHEMBL2077051	TP_TRANSPORTER: uptake in OAT1-MDCK cells	F	cell-based format	Mol. Pharmacol.	2003	Km	nM	SLC22A6	SLC22	undefined	uptake
CHEMBL2077052	TP_TRANSPORTER: uptake in OAT1-COS7 cells	F	cell-based format	J. Pharmacol. Exp. Ther.	2003	Km	nM	SLC22A6	SLC22	undefined	uptake
CHEMBL2077053	TP_TRANSPORTER: trans-stimulation in OAT1-COS7 cells	F	cell-based format	J. Pharmacol. Exp. Ther.	2003	IC50	nM	SLC22A6	SLC22	undefined	undefined
CHEMBL2077069	TP_TRANSPORTER: inhibition of L-Lactate uptake (L-Lactate:30mM) in Xenopus laevis oocytes	F	cell-based format	J. Physiol.	2000	IC50	nM	SLC16A3	SLC16	undefined	uptake
CHEMBL2077070	TP_TRANSPORTER: uptake in OCT2A-expressing HEK293 cells	F	cell-based format	J. Am. Soc. Nephrol.	2002	Activity		SLC22A2	SLC22	undefined	uptake
CHEMBL2077073	TP_TRANSPORTER: inhibition of Phalloidin uptake (Phalloidin: 1 uM) in OATP-C-expressing HEK293 cells	F	cell-based format	Naunyn Schmiedebergs Arch. Pharmacol.	2003	IC50	nM	SLCO1B1	SLCO	undefined	uptake
CHEMBL2077074	TP_TRANSPORTER: inhibition of PGF2alpha in OAT2-S2 cells	F	cell-based format	Eur. J. Pharmacol.	2003	IC50	nM	SLC22A7	SLC22	undefined	undefined
CHEMBL2077086	TP_TRANSPORTER: uptake in Xenopus laevis oocytes	F	cell-based format	Gastroenterology	2001	Activity		SLCO1B3	SLCO	undefined	uptake
CHEMBL2077087	TP_TRANSPORTER: uptake in OATP8-expressing HEK293 cells	F	cell-based format	J. Biol. Chem.	2000	Activity		SLCO1B3	SLCO	undefined	uptake
CHEMBL2077088	TP_TRANSPORTER: uptake in Xenopus laevis oocytes	F	cell-based format	J. Pharmacol. Exp. Ther.	1999	Activity		SLC22A4	SLC22	undefined	uptake
CHEMBL2077090	TP_TRANSPORTER: trans-stimulation in Xenopus laevis oocytes	F	cell-based format	Cell Physiol. Biochem.	2003	Activity		SLC22A8	SLC22	undefined	undefined
CHEMBL2077091	TP_TRANSPORTER: inhibition of Ochratoxin A uptake in OAT3-expressing S2 cells	F	cell-based format	Life Sci.	2001	Ki	nM	SLC22A8	SLC22	undefined	uptake
CHEMBL2077092	TP_TRANSPORTER: inhibition of ES uptake (ES: 50nM) in hOAT3-expressing S2 cells	F	cell-based format	J. Pharmacol. Sci.	2004	IC50	nM	SLC22A8	SLC22	undefined	uptake
CHEMBL2077097	TP_TRANSPORTER: uptake in Xenopus laevis oocytes	F	cell-based format	Mol. Pharmacol.	1999	Activity		SLC22A6	SLC22	undefined	uptake
CHEMBL2077098	TP_TRANSPORTER: inhibition of Ochratoxin A uptake in OAT1-expressing S2 cells	F	cell-based format	Life Sci.	2001	Ki	nM	SLC22A6	SLC22	undefined	uptake
CHEMBL2077099	TP_TRANSPORTER: inhibition of Gly-Sar uptake in PEPT2-expressing HeLa cells	F	cell-based format	Biochim. Biophys. Acta	1995	Ki	nM	SLC15A2	SLC15	undefined	uptake
CHEMBL2077100	TP_TRANSPORTER: uptake in ASBT-expressing COS cells	F	cell-based format	Am. J. Physiol.	1998	Km	nM	SLC10A2	SLC10	undefined	uptake
CHEMBL2077101	TP_TRANSPORTER: uptake in Xenopus laevis oocytes	F	cell-based format	Gastroenterology	2001	Activity		SLCO1A2	SLCO	undefined	uptake
CHEMBL2077102	TP_TRANSPORTER: inhibition of Rocuronium uptake in Xenopus laevis oocytes	F	cell-based format	J. Pharmacol. Exp. Ther.	2001	Activity		SLCO1A2	SLCO	undefined	uptake
CHEMBL2077104	TP_TRANSPORTER: inhibition of Gly-Sar uptake in PEPT1-expressing HeLa cells	F	cell-based format	Biochim. Biophys. Acta	1995	Ki	nM	SLC15A1	SLC15	undefined	uptake
CHEMBL2077128	TP_TRANSPORTER: inhibition of Taurocholate uptake (Taurochorate: 5 uM, T3: 50 uM) in Xenopus laevis oocytes	F	cell-based format	Endocrinology	2001	Activity		SLCO4A1	SLCO	undefined	uptake
CHEMBL2077129	TP_TRANSPORTER: inhibition of Taurocholate uptake (Taurochorate: 5 uM, BSP: 50 uM) in Xenopus laevis oocytes	F	cell-based format	Endocrinology	2001	Activity		SLCO4A1	SLCO	undefined	uptake
CHEMBL2077130	TP_TRANSPORTER: inhibition of T3 uptake (T3: 1 uM, Taurochorate: 100 uM) in Xenopus laevis oocytes	F	cell-based format	Endocrinology	2001	Activity		SLCO4A1	SLCO	undefined	uptake
CHEMBL2077131	TP_TRANSPORTER: inhibition of T3 uptake (T3: 1 uM, T4: 100 uM) in Xenopus laevis oocytes	F	cell-based format	Endocrinology	2001	Activity		SLCO4A1	SLCO	undefined	uptake
CHEMBL2077161	TP_TRANSPORTER: inhibition of p-amino hippurate uptake (Indomethacin:100 uM) in OAT1-expressing HeLa cells	F	cell-based format	Drug Metab. Dispos.	2005	Activity	%	SLC22A6	SLC22	undefined	uptake
CHEMBL2077162	TP_TRANSPORTER: inhibition of p-amino hippurate uptake (Caspofungin:100 uM) in OAT1-expressing HeLa cells	F	cell-based format	Drug Metab. Dispos.	2005	Activity	%	SLC22A6	SLC22	undefined	uptake
CHEMBL2077163	TP_TRANSPORTER: inhibition of ochratoxin A uptake (ochratoxin A / 1uM) in Xenopus laevis oocytes	F	cell-based format	Drug Metab. Dispos.	2005	IC50	nM	SLC22A6	SLC22	undefined	uptake
CHEMBL2077164	TP_TRANSPORTER: inhibition of Urate uptake (Urate: 300 uM, alpha-KG: 2000 uM) in OAT1-expressing S2 cells	F	cell-based format	Kidney Int.	2003	Activity	%	SLC22A6	SLC22	undefined	uptake
CHEMBL2077165	TP_TRANSPORTER: inhibition of Urate uptake (Urate: 300 uM, Probenecid: 1000 uM) in OAT1-expressing S2 cells	F	cell-based format	Kidney Int.	2003	Activity	%	SLC22A6	SLC22	undefined	uptake
CHEMBL2077166	TP_TRANSPORTER: inhibition of Urate uptake (Urate: 300 uM, DIDS: 2000 uM) in OAT1-expressing S2 cells	F	cell-based format	Gastroenterology	1994	Activity	%	SLC22A6	SLC22	undefined	uptake
CHEMBL2077167	TP_TRANSPORTER: inhibition of PAH uptake in OAT1-expressing OK cells	F	cell-based format	Br. J. Pharmacol.	2002	IC50	nM	SLC22A6	SLC22	undefined	uptake
CHEMBL2077168	TP_TRANSPORTER: inhibition of PAH uptake in OAT1-expressing CHO cells	F	cell-based format	J. Pharmacol. Exp. Ther.	2003	IC50	nM	SLC22A6	SLC22	undefined	uptake
CHEMBL2077169	TP_TRANSPORTER: inhibition of PAH uptake in OAT1-expressing CHO cells	F	cell-based format	Anal. Biochem.	2000	Ki	nM	SLC22A6	SLC22	undefined	uptake
CHEMBL2077170	TP_TRANSPORTER: inhibition of PAH uptake (alpha,-KG: 200 uM) in OAT1-expressing HeLa cells	F	cell-based format	Am. J. Physiol.	1999	Activity		SLC22A6	SLC22	undefined	uptake
CHEMBL2077171	TP_TRANSPORTER: inhibition of PAH uptake (Probenecid: 200 uM) in OAT1-expressing HeLa cells	F	cell-based format	Am. J. Physiol.	1999	Activity		SLC22A6	SLC22	undefined	uptake
CHEMBL2077172	TP_TRANSPORTER: inhibition of PAH uptake (PCG: 200 uM) in OAT1-expressing HeLa cells	F	cell-based format	Am. J. Physiol.	1999	Activity		SLC22A6	SLC22	undefined	uptake
CHEMBL2077173	TP_TRANSPORTER: inhibition of PAH uptake (PAH: 50 uM, TEA: 1000 uM) in Xenopus laevis oocytes	F	cell-based format	Mol. Pharmacol.	1999	Activity		SLC22A6	SLC22	undefined	uptake
CHEMBL2077174	TP_TRANSPORTER: inhibition of PAH uptake (PAH: 50 uM, BCG: 1000 uM) in Xenopus laevis oocytes	F	cell-based format	Mol. Pharmacol.	1999	Activity		SLC22A6	SLC22	undefined	uptake
CHEMBL2077175	TP_TRANSPORTER: inhibition of PAH uptake (PAH: 50 uM, 2,4-D: 1000 uM) in Xenopus laevis oocytes	F	cell-based format	Mol. Pharmacol.	1999	Activity		SLC22A6	SLC22	undefined	uptake
CHEMBL2077176	TP_TRANSPORTER: inhibition of PAH uptake (PAH: 5 uM, indoxyl sulfate:500 uM) in S2 human-OAT1 expressing cells	F	cell-based format	Eur. J. Pharmacol.	2003	Ki	nM	SLC22A6	SLC22	undefined	uptake
CHEMBL2077177	TP_TRANSPORTER: inhibition of PAH uptake (PAH: 5 uM, Tetracycline: 1000 uM) in OAT1-expressing S2 cells	F	cell-based format	Jpn. J. Pharmacol.	2002	Activity		SLC22A6	SLC22	undefined	uptake
CHEMBL2077178	TP_TRANSPORTER: inhibition of PAH uptake (PAH: 5 uM, PGF2alpha: 1000 uM) in OAT1-expressing S2 cells	F	cell-based format	J. Pharmacol. Exp. Ther.	2002	Activity	%	SLC22A6	SLC22	undefined	uptake
CHEMBL2077179	TP_TRANSPORTER: inhibition of PAH uptake (PAH: 5 uM, PGE2: 1000 uM) in OAT1-expressing S2 cells	F	cell-based format	J. Pharmacol. Exp. Ther.	2002	Activity	%	SLC22A6	SLC22	undefined	uptake
CHEMBL2077180	TP_TRANSPORTER: inhibition of PAH uptake (PAH: 5 uM, Oxytetracycline: 500 uM) in OAT1-expressing S2 cells	F	cell-based format	Jpn. J. Pharmacol.	2002	Activity		SLC22A6	SLC22	undefined	uptake
CHEMBL2077181	TP_TRANSPORTER: inhibition of PAH uptake (PAH: 5 uM, Minocycline: 500 uM) in OAT1-expressing S2 cells	F	cell-based format	Jpn. J. Pharmacol.	2002	Activity		SLC22A6	SLC22	undefined	uptake
CHEMBL2077182	TP_TRANSPORTER: inhibition of PAH uptake (PAH: 5 uM, Doxycycline: 500 uM) in OAT1-expressing S2 cells	F	cell-based format	Jpn. J. Pharmacol.	2002	Activity		SLC22A6	SLC22	undefined	uptake
CHEMBL2077186	TP_TRANSPORTER: uptake of Tolbutamide at a concentration of 8.82uM in OATP2B1-expressing HEK293 cells	F	cell-based format	Drug Metab. Dispos.	2005	Activity		SLCO2B1	SLCO	undefined	uptake
CHEMBL2077187	TP_TRANSPORTER: uptake of Taurocholic acid at a concentration of 41.9nM in OATP2B1-expressing HEK293 cells	F	cell-based format	Drug Metab. Dispos.	2005	Activity		SLCO2B1	SLCO	undefined	uptake
CHEMBL2077188	TP_TRANSPORTER: uptake of SN-38 at a concentration of 0.10uL/oocyte in Xenopus laevis oocytes	F	cell-based format	Drug Metab. Dispos.	2005	Activity		SLCO2B1	SLCO	undefined	uptake
CHEMBL2077189	TP_TRANSPORTER: uptake of SN-38 at a concentration of 0.10uL/oocyte in Xenopus laevis oocytes	F	cell-based format	Drug Metab. Dispos.	2004	Activity		SLCO2B1	SLCO	undefined	uptake
CHEMBL2077190	TP_TRANSPORTER: uptake of Ibuprofen at a concentration of 11.3uM in OATP2B1-expressing HEK293 cells	F	cell-based format	Drug Metab. Dispos.	2005	Activity		SLCO2B1	SLCO	undefined	uptake
CHEMBL2077191	TP_TRANSPORTER: uptake of DHEAS at a concentration of 17.4nM in OATP2B1-expressing HEK293 cells	F	cell-based format	Drug Metab. Dispos.	2005	Activity		SLCO2B1	SLCO	undefined	uptake
CHEMBL2077192	TP_TRANSPORTER: uptake in Xenopus laevis oocytes	F	cell-based format	Toxicol. Appl. Pharmacol.	2005	Activity		SLCO2B1	SLCO	undefined	uptake
CHEMBL2077193	TP_TRANSPORTER: uptake in Xenopus laevis oocytes	F	cell-based format	Hepatology	2002	Activity		SLCO2B1	SLCO	undefined	uptake
CHEMBL2077194	TP_TRANSPORTER: uptake in Xenopus laevis oocytes	F	cell-based format	Biochim. Biophys. Acta	2004	Activity		SLCO2B1	SLCO	undefined	uptake
CHEMBL2077195	TP_TRANSPORTER: uptake in OATP-B-expressing HEK293 cells	F	cell-based format	Pharm. Res.	2001	Km	nM	SLCO2B1	SLCO	undefined	uptake
CHEMBL2077196	TP_TRANSPORTER: uptake (pH 7.4) of Taurocholate at a concentration of 0.15 u M in OATP-B-expressing HEK293 cells	F	cell-based format	J. Pharmacol. Exp. Ther.	2004	Activity		SLCO2B1	SLCO	undefined	uptake
CHEMBL2077197	TP_TRANSPORTER: uptake (pH 7.4) of Pravastatin at a concentration of 14.7 u M in OATP-B-expressing HEK293 cells	F	cell-based format	J. Pharmacol. Exp. Ther.	2004	Activity		SLCO2B1	SLCO	undefined	uptake
CHEMBL2077198	TP_TRANSPORTER: uptake (pH 7.4) of Lactate at a concentration of 1.91 u M in OATP-B-expressing HEK293 cells	F	cell-based format	J. Pharmacol. Exp. Ther.	2004	Activity		SLCO2B1	SLCO	undefined	uptake
CHEMBL2077199	TP_TRANSPORTER: uptake (pH 7.4) of Fexofenadine at a concentration of 10 u M in OATP-B-expressing HEK293 cells	F	cell-based format	J. Pharmacol. Exp. Ther.	2004	Activity		SLCO2B1	SLCO	undefined	uptake
CHEMBL2077200	TP_TRANSPORTER: uptake (pH 7.4) of Estrone-3-sulfate at a concentration of 5.43 nM in OATP-B-expressing HEK293 cells	F	cell-based format	J. Pharmacol. Exp. Ther.	2004	Activity		SLCO2B1	SLCO	undefined	uptake
CHEMBL2077201	TP_TRANSPORTER: uptake (pH 7.4) of Estradiol-17beta-D-glucuronide at a concentration of 5.72 nM in OATP-B-expressing HEK293 cells	F	cell-based format	J. Pharmacol. Exp. Ther.	2004	Activity		SLCO2B1	SLCO	undefined	uptake
CHEMBL2077202	TP_TRANSPORTER: uptake (pH 7.4) of Dehydroepiandrosterone-3-sulfate at a concentration of 2.98 nM in OATP-B-expressing HEK293 cells	F	cell-based format	J. Pharmacol. Exp. Ther.	2004	Activity		SLCO2B1	SLCO	undefined	uptake
CHEMBL2077203	TP_TRANSPORTER: uptake (pH 7.4) of Acetic acid at a concentration of 4.94 u M in OATP-B-expressing HEK293 cells	F	cell-based format	J. Pharmacol. Exp. Ther.	2004	Activity		SLCO2B1	SLCO	undefined	uptake
CHEMBL2077204	TP_TRANSPORTER: uptake (pH 7.4) in OATP-B-expressing HEK293 cells	F	cell-based format	J. Pharmacol. Exp. Ther.	2004	Km	nM	SLCO2B1	SLCO	undefined	uptake
CHEMBL2077205	TP_TRANSPORTER: uptake (pH 7.4) in OATP-B-expressing HEK293 cells	F	cell-based format	J. Pharmacol. Exp. Ther.	2003	Activity		SLCO2B1	SLCO	undefined	uptake
CHEMBL2077206	TP_TRANSPORTER: uptake (pH 5.5) in OATP-B-expressing HEK293 cells	F	cell-based format	J. Pharmacol. Exp. Ther.	2003	Activity		SLCO2B1	SLCO	undefined	uptake
CHEMBL2077207	TP_TRANSPORTER: uptake (pH 5.0) of Pravastatin at a concentration of 14.7 u M in OATP-B-expressing HEK293 cells	F	cell-based format	J. Pharmacol. Exp. Ther.	2004	Activity		SLCO2B1	SLCO	undefined	uptake
CHEMBL2077208	TP_TRANSPORTER: uptake (pH 5.0) of Lactate at a concentration of 1.91 u M in OATP-B-expressing HEK293 cells	F	cell-based format	J. Pharmacol. Exp. Ther.	2004	Activity		SLCO2B1	SLCO	undefined	uptake
CHEMBL2077209	TP_TRANSPORTER: uptake (pH 5.0) of Fexofenadine at a concentration of 10 u M in OATP-B-expressing HEK293 cells	F	cell-based format	J. Pharmacol. Exp. Ther.	2004	Activity		SLCO2B1	SLCO	undefined	uptake
CHEMBL2077210	TP_TRANSPORTER: uptake (pH 5.0) of Estradiol-17beta-D-glucuronide at a concentration of 5.72 nM in OATP-B-expressing HEK293 cells	F	cell-based format	J. Pharmacol. Exp. Ther.	2004	Activity		SLCO2B1	SLCO	undefined	uptake
CHEMBL2077213	TP_TRANSPORTER: uptake in OCT3-expressing HEK293 cells	F	cell-based format	Nat. Neurosci.	1998	Activity		SLC22A3	SLC22	undefined	uptake
CHEMBL2077267	TP_TRANSPORTER: uptake in Xenopus laevis oocytes	F	cell-based format	Biochem. Biophys. Res. Commun.	1998	Km	nM	SLC15A1	SLC15	undefined	uptake
CHEMBL2077268	TP_TRANSPORTER: uptake in Xenopus laevis oocytes	F	cell-based format	J. Clin. Invest.	1998	Activity		SLC15A1	SLC15	undefined	uptake
CHEMBL2077269	TP_TRANSPORTER: uptake in PEPT1-overexpressing Caco-2 cells	F	cell-based format	Pharm. Res.	1998	Km	nM	SLC15A1	SLC15	undefined	uptake
CHEMBL2077270	TP_TRANSPORTER: uptake in PEPT1-expressing HeLa cells	F	cell-based format	J. Biol. Chem.	1995	Km	nM	SLC15A1	SLC15	undefined	uptake
CHEMBL2077271	TP_TRANSPORTER: uptake in PEPT1-expressing HeLa cells	F	cell-based format	J. Biol. Chem.	1995	Activity		SLC15A1	SLC15	undefined	uptake
CHEMBL2077272	TP_TRANSPORTER: uptake in PEPT1-expressing HeLa cells	F	cell-based format	Biochem. Biophys. Res. Commun.	1998	Km	nM	SLC15A1	SLC15	undefined	uptake
CHEMBL2077273	TP_TRANSPORTER: uptake in Caco-2 cells	F	cell-based format	Biochem. Biophys. Res. Commun.	1998	Km	nM	SLC15A1	SLC15	undefined	uptake
CHEMBL2077274	TP_TRANSPORTER: uptake in Caco-2 cells	F	cell-based format	Pharm. Res.	2001	Km	nM	SLC15A1	SLC15	undefined	uptake
CHEMBL2077275	TP_TRANSPORTER: uptake (pH 7.9) in PEPT1-expressing CHO cells	F	cell-based format	Biopharm. Drug Dispos.	2000	Km	nM	SLC15A1	SLC15	undefined	uptake
CHEMBL2077276	TP_TRANSPORTER: uptake (pH 7.5) in PEPT1-expressing CHO cells	F	cell-based format	Biopharm. Drug Dispos.	2000	Km	nM	SLC15A1	SLC15	undefined	uptake
CHEMBL2077277	TP_TRANSPORTER: uptake (pH 6.8) in PEPT1-expressing CHO cells	F	cell-based format	Biopharm. Drug Dispos.	2000	Km	nM	SLC15A1	SLC15	undefined	uptake
CHEMBL2077278	TP_TRANSPORTER: uptake (pH 6.2) in PEPT1-expressing CHO cells	F	cell-based format	Biopharm. Drug Dispos.	2000	Km	nM	SLC15A1	SLC15	undefined	uptake
CHEMBL2077279	TP_TRANSPORTER: uptake (pH 5.5) in PEPT1-expressing CHO cells	F	cell-based format	Biopharm. Drug Dispos.	2000	Km	nM	SLC15A1	SLC15	undefined	uptake
CHEMBL2077280	TP_TRANSPORTER: upregulation of mRNA and protein in Caco-2 cells	F	cell-based format	J. Physiol.	1998	Activity		SLC15A1	SLC15	undefined	functional
CHEMBL2077281	TP_TRANSPORTER: transepithelial transport (apical to basal), L-form in Caco-2 cells	F	cell-based format	Pharm. Res.	1998	Km	nM	SLC15A1	SLC15	undefined	undefined
CHEMBL2077282	TP_TRANSPORTER: trans-stimulation of Sulpiride uptake (Surpiride: 100 uM, Gly-Sar: 1000 uM) in Caco-2 cells	F	cell-based format	Biol. Pharm. Bull.	2002	Activity	%	SLC15A1	SLC15	undefined	uptake
CHEMBL2077283	TP_TRANSPORTER: inhibition of fMLP uptake (fMLP: 0.12 uM, Gly-Leu: 10000 uM) in Xenopus laevis oocytes	F	cell-based format	J. Clin. Invest.	1998	Activity		SLC15A1	SLC15	undefined	uptake
CHEMBL2077284	TP_TRANSPORTER: inhibition of fMLP uptake (fMLP: 0.1 uM, Gly-Pro: 10000 uM) in Caco-2 cells	F	cell-based format	J. Clin. Invest.	1998	Inhibition	%	SLC15A1	SLC15	undefined	uptake
CHEMBL2077285	TP_TRANSPORTER: inhibition of fMLP uptake (fMLP: 0.1 uM, Gly-Leu: 10000 uM) in Caco-2 cells	F	cell-based format	J. Clin. Invest.	1998	Inhibition	%	SLC15A1	SLC15	undefined	uptake
CHEMBL2077286	TP_TRANSPORTER: inhibition of fMLP uptake (fMLP: 0.1 uM, Carnosine: 10000 uM) in Caco-2 cells	F	cell-based format	J. Clin. Invest.	1998	Inhibition	%	SLC15A1	SLC15	undefined	uptake
CHEMBL2077287	TP_TRANSPORTER: inhibition of VACV uptake (VAVC: 20 uM, Ampicillin: 10000 uM) in PEPT1-expressing CHO cells	F	cell-based format	J. Pharmacol. Exp. Ther.	1999	Inhibition	%	SLC15A1	SLC15	undefined	uptake
CHEMBL2077315	TP_TRANSPORTER: uptake (pH 5.0) of Dehydroepiandrosterone-3-sulfate at a concentration of 2.98 nM in OATP-B-expressing HEK293 cells	F	cell-based format	J. Pharmacol. Exp. Ther.	2004	Activity		SLCO2B1	SLCO	undefined	uptake
CHEMBL2077316	TP_TRANSPORTER: uptake (pH 5.0) of Acetic acid at a concentration of 4.94 u M in OATP-B-expressing HEK293 cells	F	cell-based format	J. Pharmacol. Exp. Ther.	2004	Activity		SLCO2B1	SLCO	undefined	uptake
CHEMBL2077317	TP_TRANSPORTER: inhibition of Estrone-3-sulfate uptake (Estrone-3-sulfate: 1 uM, Pregnenolone sulfate: 100 uM) in Xenopus laevis oocytes	F	cell-based format	J. Clin. Endocrinol. Metab.	2002	Inhibition	%	SLCO2B1	SLCO	undefined	uptake
CHEMBL2077318	TP_TRANSPORTER: inhibition of E1S uptake (E1S: 0.05 uM, GL: 100 uM) of Glycyrrhizic acid at a concentration of 100 u M in Xenopus laevis oocytes	F	cell-based format	Hepatol. Res.	2003	Activity		SLCO2B1	SLCO	undefined	uptake
CHEMBL2077319	TP_TRANSPORTER: inhibition of E1S uptake (E1S: 0.04 uM, beta-Estradiol: 100 uM) in OATP-B-expressing HEK293 cells	F	cell-based format	Pharm. Res.	2001	Activity		SLCO2B1	SLCO	undefined	uptake
CHEMBL2077320	TP_TRANSPORTER: inhibition of E1S uptake (E1S: 0.04 uM, #Estrone: 100 uM) in OATP-B-expressing HEK293 cells	F	cell-based format	Pharm. Res.	2001	Activity		SLCO2B1	SLCO	undefined	uptake
CHEMBL2077321	TP_TRANSPORTER: inhibition of E1S uptake (E1S: 0.00476 uM, phthalic acid: 10000 uM) in OATP-B-expressing HEK293 cells	F	cell-based format	J. Pharmacol. Exp. Ther.	2003	Activity	%	SLCO2B1	SLCO	undefined	uptake
CHEMBL2077322	TP_TRANSPORTER: inhibition of E1S uptake (E1S: 0.00476 uM, oxalic acid: 10000 uM) in OATP-B-expressing HEK293 cells	F	cell-based format	J. Pharmacol. Exp. Ther.	2003	Activity	%	SLCO2B1	SLCO	undefined	uptake
CHEMBL2077323	TP_TRANSPORTER: inhibition of E1S uptake (E1S: 0.00476 uM, nicotinic acid: 10000 uM) in OATP-B-expressing HEK293 cells	F	cell-based format	J. Pharmacol. Exp. Ther.	2003	Activity	%	SLCO2B1	SLCO	undefined	uptake
CHEMBL2077324	TP_TRANSPORTER: inhibition of E1S uptake (E1S: 0.00476 uM, lactic acid: 10000 uM) in OATP-B-expressing HEK293 cells	F	cell-based format	J. Pharmacol. Exp. Ther.	2003	Activity	%	SLCO2B1	SLCO	undefined	uptake
CHEMBL2077325	TP_TRANSPORTER: inhibition of E1S uptake (E1S: 0.00476 uM, citric acid: 10000 uM) in OATP-B-expressing HEK293 cells	F	cell-based format	J. Pharmacol. Exp. Ther.	2003	Activity	%	SLCO2B1	SLCO	undefined	uptake
CHEMBL2077326	TP_TRANSPORTER: inhibition of E1S uptake (E1S: 0.00476 uM, acetic acid: 10000 uM) in OATP-B-expressing HEK293 cells	F	cell-based format	J. Pharmacol. Exp. Ther.	2003	Activity	%	SLCO2B1	SLCO	undefined	uptake
CHEMBL2077327	TP_TRANSPORTER: inhibition of E1S uptake (E1S: 0.00476 uM, DIDS: 1000 uM) in OATP-B-expressing HEK293 cells	F	cell-based format	J. Pharmacol. Exp. Ther.	2003	Activity	%	SLCO2B1	SLCO	undefined	uptake
CHEMBL2077328	TP_TRANSPORTER: inhibition of BSP uptake in Xenopus laevis oocytes	F	cell-based format	Hepatology	2002	Ki	nM	SLCO2B1	SLCO	undefined	uptake
CHEMBL2077355	TP_TRANSPORTER: uptake in Xenopus laevis oocytes	F	cell-based format	Gastroenterology	2001	Km	nM	SLCO2B1	SLCO	undefined	uptake
CHEMBL2077356	TP_TRANSPORTER: uptake (pH 5.0) in OATP-B-expressing HEK293 cells	F	cell-based format	J. Pharmacol. Exp. Ther.	2004	Km	nM	SLCO2B1	SLCO	undefined	uptake
CHEMBL2077361	TP_TRANSPORTER: inhibition of Carnitine uptake (Carnitine: 0.02 uM) in OCTN2-expressing HeLa cells	F	cell-based format	J. Biol. Chem.	2000	IC50	nM	SLC22A5	SLC22	undefined	uptake
CHEMBL2077362	TP_TRANSPORTER: inhibition of MPP+ uptake (MPP+: 0.2 uM) in OCT3-expressing HEK293 cells	F	cell-based format	Naunyn Schmiedebergs Arch. Pharmacol.	2001	IC50	nM	SLC22A3	SLC22	undefined	uptake
CHEMBL2077452	TP_TRANSPORTER: inhibition of Pravastatin uptake (Pravastatin: 0.5 uM, BMS243887: 50 uM) in OATP-C-expressing 293c18 cells	F	cell-based format	J. Biol. Chem.	1999	Activity		SLCO1B1	SLCO	undefined	uptake
CHEMBL2077453	TP_TRANSPORTER: inhibition of Pravastatin uptake (Pravastatin: 0.5 uM, BMS241423: 50 uM) in OATP-C-expressing 293c18 cells	F	cell-based format	J. Biol. Chem.	1999	Activity		SLCO1B1	SLCO	undefined	uptake
CHEMBL2077454	TP_TRANSPORTER: inhibition of Pravastatin uptake (Pravastatin: 0.5 uM, Atorvastatin: 50 uM) in OATP-C-expressing 293c18 cells	F	cell-based format	J. Biol. Chem.	1999	Activity		SLCO1B1	SLCO	undefined	uptake
CHEMBL2077455	TP_TRANSPORTER: inhibition of Phalloidin uptake (Phalloidin: 1 uM) by alpha-Amanitin at a concentration of 20 u M in OATP-C-expressing HEK293 cells	F	cell-based format	Naunyn Schmiedebergs Arch. Pharmacol.	2003	Activity		SLCO1B1	SLCO	undefined	uptake
CHEMBL2077456	TP_TRANSPORTER: inhibition of E217betaG uptake in OATP-C-expressing HEK293 cells	F	cell-based format	Am. J. Physiol. Gastrointest. Liver Physiol.	2000	Ki	nM	SLCO1B1	SLCO	undefined	uptake
CHEMBL2077457	TP_TRANSPORTER: inhibition of E217betaG uptake (E217betaG: 2 uM, Rifamycin SV: 50 uM) in OATP-C-expressing HEK293 cells	F	cell-based format	J. Biol. Chem.	2001	Activity		SLCO1B1	SLCO	undefined	uptake
CHEMBL2077458	TP_TRANSPORTER: inhibition of E217betaG uptake (E217betaG: 2 uM, Rifampicin: 75 uM) in OATP-C-expressing HEK293 cells	F	cell-based format	J. Biol. Chem.	2001	Activity		SLCO1B1	SLCO	undefined	uptake
CHEMBL2077459	TP_TRANSPORTER: inhibition of E217betaG uptake (E217betaG: 2 uM, ICG: 10 uM) in OATP-C-expressing HEK293 cells	F	cell-based format	J. Biol. Chem.	2001	Activity		SLCO1B1	SLCO	undefined	uptake
CHEMBL2077460	TP_TRANSPORTER: inhibition of E217betaG uptake (E217betaG: 10 uM) by Bilirubin at a concentration of 100 u M in Xenopus laevis oocytes	F	cell-based format	Biochem. J.	2003	Activity		SLCO1B1	SLCO	undefined	uptake
CHEMBL2077461	TP_TRANSPORTER: inhibition of E217betaG uptake (E217betaG: 0.5 uM, Saquinavir: 100 uM) in OATP-C-expressing HeLa cells	F	cell-based format	J. Pharmacol. Exp. Ther.	2003	Activity		SLCO1B1	SLCO	undefined	uptake
CHEMBL2077462	TP_TRANSPORTER: inhibition of E217betaG uptake (E217betaG: 0.5 uM, Ritonavir: 10 uM) in OATP-C-expressing HeLa cells	F	cell-based format	J. Pharmacol. Exp. Ther.	2003	Activity		SLCO1B1	SLCO	undefined	uptake
CHEMBL2077463	TP_TRANSPORTER: inhibition of E217betaG uptake (E217betaG: 0.5 uM, Rifampicin: 10 uM) in OATP-C-expressing HeLa cells	F	cell-based format	J. Pharmacol. Exp. Ther.	2003	Activity		SLCO1B1	SLCO	undefined	uptake
CHEMBL2077464	TP_TRANSPORTER: inhibition of E217betaG uptake (E217betaG: 0.5 uM, Nelfinavir: 10 uM) in OATP-C-expressing HeLa cells	F	cell-based format	J. Pharmacol. Exp. Ther.	2003	Activity		SLCO1B1	SLCO	undefined	uptake
CHEMBL2077465	TP_TRANSPORTER: inhibition of E217betaG uptake (E217betaG: 0.5 uM, Indinavir: 10 uM) in OATP-C-expressing HeLa cells	F	cell-based format	J. Pharmacol. Exp. Ther.	2003	Activity		SLCO1B1	SLCO	undefined	uptake
CHEMBL2077466	TP_TRANSPORTER: inhibition of E217betaG uptake (E217betaG: 0.5 uM, Hyperforin: 10 uM) in OATP-C-expressing HeLa cells	F	cell-based format	J. Pharmacol. Exp. Ther.	2003	Activity		SLCO1B1	SLCO	undefined	uptake
CHEMBL2077467	TP_TRANSPORTER: inhibition of E217betaG uptake (E217betaG: 0.5 uM, CsA: 10uM) in OATP-C-expressing HeLa cells	F	cell-based format	J. Pharmacol. Exp. Ther.	2003	Activity		SLCO1B1	SLCO	undefined	uptake
CHEMBL2077478	TP_TRANSPORTER: uptake in Xenopus laevis oocytes	F	cell-based format	DNA Cell Biol.	1997	Activity		SLC22A1	SLC22	undefined	uptake
CHEMBL2077479	TP_TRANSPORTER: inhibition of MPP+ uptake in Xenopus laevis oocytes	F	cell-based format	Mol. Pharmacol.	1997	Ki	nM	SLC22A1	SLC22	undefined	uptake
CHEMBL2077480	TP_TRANSPORTER: uptake in OCT2-expressing mIMCD3 cells	F	cell-based format	Br. J. Pharmacol.	2000	Activity		SLC22A2	SLC22	undefined	uptake
CHEMBL2077481	TP_TRANSPORTER: uptake (electrogenesis) in Xenopus laevis oocytes	F	cell-based format	Mol. Pharmacol.	1998	Km	nM	SLC22A2	SLC22	label free method	uptake
CHEMBL2077484	TP_TRANSPORTER: uptake in Xenopus laevis oocytes	F	cell-based format	Mol. Pharmacol.	2002	Km	nM	SLCO1B1	SLCO	undefined	uptake
CHEMBL2077485	TP_TRANSPORTER: uptake in Xenopus laevis oocytes	F	cell-based format	Pharm. Res.	2001	Km	nM	SLCO1B1	SLCO	undefined	uptake
CHEMBL2077486	TP_TRANSPORTER: uptake in OATP-C-expressing HEK293 cells	F	cell-based format	Am. J. Physiol. Gastrointest. Liver Physiol.	2000	Activity		SLCO1B1	SLCO	undefined	uptake
CHEMBL2077487	TP_TRANSPORTER: inhibition of E217betaG uptake in OATP-C-expressing HEK293 cells	F	cell-based format	Pharm. Res.	2001	Ki	nM	SLCO1B1	SLCO	undefined	uptake
CHEMBL2077488	TP_TRANSPORTER: inhibition of BSP uptake in Xenopus laevis oocytes	F	cell-based format	Hepatology	2002	Ki	nM	SLCO1B1	SLCO	undefined	uptake
CHEMBL2077489	TP_TRANSPORTER: cell accumulation in OATP-C-expressing Xenopus oocytes	F	cell-based format	Drug Metab. Dispos.	2004	Activity		SLCO1B1	SLCO	undefined	uptake
CHEMBL2077490	TP_TRANSPORTER: uptake in OAT2-expressing oocytes	F	cell-based format	Drug Metab. Dispos.	2005	Activity		SLC22A7	SLC22	undefined	uptake
CHEMBL2077491	TP_TRANSPORTER: uptake in OAT2-expressing S2 cells	F	cell-based format	J. Pharmacol. Exp. Ther.	2002	Km	nM	SLC22A7	SLC22	undefined	uptake
CHEMBL2077492	TP_TRANSPORTER: inhibition of theophylline uptake in OAT2-expressing oocytes	F	cell-based format	Drug Metab. Dispos.	2005	Activity		SLC22A7	SLC22	undefined	uptake
CHEMBL2077493	TP_TRANSPORTER: inhibition of PGF2alpha uptake (PGF2: 50nM) in hOAT2-expressing S2 cells	F	cell-based format	J. Pharmacol. Sci.	2004	IC50	nM	SLC22A7	SLC22	undefined	uptake
CHEMBL2077496	TP_TRANSPORTER: inhibition of PAH uptake (PAH: 5 uM, AZT: 1000 uM) in OAT1-expressing S2 cells	F	cell-based format	J. Pharmacol. Exp. Ther.	2002	Activity	%	SLC22A6	SLC22	undefined	uptake
CHEMBL2077497	TP_TRANSPORTER: inhibition of PAH uptake (PAH: 5 uM, ACV: 1000 uM) in OAT1-expressing S2 cells	F	cell-based format	J. Pharmacol. Exp. Ther.	2002	Activity	%	SLC22A6	SLC22	undefined	uptake
CHEMBL2077498	TP_TRANSPORTER: inhibition of PAH uptake (PAH: 2 uM, Urate: 2000 uM) in Xenopus laevis oocytes	F	cell-based format	Am. J. Physiol.	1999	Activity		SLC22A6	SLC22	undefined	uptake
CHEMBL2077499	TP_TRANSPORTER: inhibition of PAH uptake (PAH: 2 uM, PCG: 2000 uM) in Xenopus laevis oocytes	F	cell-based format	Am. J. Physiol.	1999	Activity		SLC22A6	SLC22	undefined	uptake
CHEMBL2077500	TP_TRANSPORTER: inhibition of PAH uptake (PAH: 2 uM, Indomethacin: 2000 uM) in Xenopus laevis oocytes	F	cell-based format	Am. J. Physiol.	1999	Activity	%	SLC22A6	SLC22	undefined	uptake
CHEMBL2077501	TP_TRANSPORTER: inhibition of PAH uptake (PAH: 2 uM, Furosemide: 2000 uM) in Xenopus laevis oocytes	F	cell-based format	Am. J. Physiol.	1999	Activity	%	SLC22A6	SLC22	undefined	uptake
CHEMBL2077502	TP_TRANSPORTER: inhibition of PAH uptake (PAH: 1 uM, Urate: 100 uM) in Xenopus laevis oocytes	F	cell-based format	Biochem. Biophys. Res. Commun.	1999	Activity		SLC22A6	SLC22	undefined	uptake
CHEMBL2077503	TP_TRANSPORTER: inhibition of PAH uptake (PAH: 1 uM, Salicylate: 100 uM) in Xenopus laevis oocytes	F	cell-based format	Biochem. Biophys. Res. Commun.	1999	Activity		SLC22A6	SLC22	undefined	uptake
CHEMBL2077504	TP_TRANSPORTER: inhibition of PAH uptake (PAH: 1 uM, Probenecid: 100 uM) in Xenopus laevis oocytes	F	cell-based format	Biochem. Biophys. Res. Commun.	1999	Activity		SLC22A6	SLC22	undefined	uptake
CHEMBL2077505	TP_TRANSPORTER: inhibition of PAH uptake (PAH: 1 uM, Losartan: 100 uM) in Xenopus laevis oocytes	F	cell-based format	Biochem. Biophys. Res. Commun.	1999	Activity		SLC22A6	SLC22	undefined	uptake
CHEMBL2077506	TP_TRANSPORTER: inhibition of PAH uptake (PAH: 1 uM, Hydrochlorothiazide: 100 uM) in Xenopus laevis oocytes	F	cell-based format	Biochem. Biophys. Res. Commun.	1999	Activity		SLC22A6	SLC22	undefined	uptake
CHEMBL2077507	TP_TRANSPORTER: inhibition of PAH uptake (PAH: 1 uM, Bumetamide: 100 uM) in Xenopus laevis oocytes	F	cell-based format	Biochem. Biophys. Res. Commun.	1999	Activity		SLC22A6	SLC22	undefined	uptake
CHEMBL2077508	TP_TRANSPORTER: inhibition of PAH uptake (PAH: 0.4 uM, Phenylbutazone: 200 uM) in OAT1-expressing HeLa cells	F	cell-based format	Am. J. Physiol.	1999	Activity		SLC22A6	SLC22	undefined	uptake
CHEMBL2077509	TP_TRANSPORTER: inhibition of PAH uptake (MTX: 200 uM) in OAT1-expressing HeLa cells	F	cell-based format	Am. J. Physiol.	1999	Activity		SLC22A6	SLC22	undefined	uptake
CHEMBL2077510	TP_TRANSPORTER: inhibition of PAH uptake (Indomethacin: 200 uM) in OAT1-expressing HeLa cells	F	cell-based format	Am. J. Physiol.	1999	Activity		SLC22A6	SLC22	undefined	uptake
CHEMBL2077511	TP_TRANSPORTER: inhibition of PAH uptake (Hippurate: 200 uM) in OAT1-expressing HeLa cells	F	cell-based format	Am. J. Physiol.	1999	Activity		SLC22A6	SLC22	undefined	uptake
CHEMBL2077512	TP_TRANSPORTER: inhibition of PAH uptake (Glutarate: 200 uM) in OAT1-expressing HeLa cells	F	cell-based format	Am. J. Physiol.	1999	Activity		SLC22A6	SLC22	undefined	uptake
CHEMBL2077513	TP_TRANSPORTER: inhibition of PAH uptake (Furosemide: 200 uM) in OAT1-expressing HeLa cells	F	cell-based format	Am. J. Physiol.	1999	Activity		SLC22A6	SLC22	undefined	uptake
CHEMBL2077514	TP_TRANSPORTER: inhibition of PAH uptake (Fluorescein: 200 uM) in OAT1-expressing HeLa cells	F	cell-based format	Am. J. Physiol.	1999	Activity		SLC22A6	SLC22	undefined	uptake
CHEMBL2077515	TP_TRANSPORTER: inhibition of PAH uptake (Anandamide: 100 uM) in OAT1-expressing HeLa cells	F	cell-based format	Am. J. Physiol.	1999	Activity		SLC22A6	SLC22	undefined	uptake
CHEMBL2077516	TP_TRANSPORTER: inhibition of Ochratoxin A uptake (OTA: 1 uM, PCG: 200 uM) in OAT1-expressing S2 cells	F	cell-based format	Life Sci.	2001	Activity		SLC22A6	SLC22	undefined	uptake
CHEMBL2077517	TP_TRANSPORTER: inhibition of Ochratoxin A uptake (OTA: 1 uM, Indomethacin: 200 uM) in OAT1-expressing S2 cells	F	cell-based format	Life Sci.	2001	Activity		SLC22A6	SLC22	undefined	uptake
CHEMBL2077518	TP_TRANSPORTER: inhibition of Ochratoxin A uptake (OTA: 1 uM, Cimetidine: 200 uM) in OAT1-expressing S2 cells	F	cell-based format	Life Sci.	2001	Activity		SLC22A6	SLC22	undefined	uptake
CHEMBL2077519	TP_TRANSPORTER: inhibition of Ochratoxin A uptake (OTA: 1 uM, Aspartame: 200 uM) in OAT1-expressing S2 cells	F	cell-based format	Life Sci.	2001	Activity		SLC22A6	SLC22	undefined	uptake
CHEMBL2077520	TP_TRANSPORTER: inhibition of MTX uptake (MTX: 1 uM, Salicylate: 1000 uM) in OAT1-expressing S2 cells	F	cell-based format	J. Pharmacol. Exp. Ther.	2002	Activity	%	SLC22A6	SLC22	undefined	uptake
CHEMBL2077521	TP_TRANSPORTER: inhibition of MTX uptake (MTX: 1 uM, Probenecid: 1000 uM) in OAT1-expressing S2 cells	F	cell-based format	J. Pharmacol. Exp. Ther.	2002	Activity	%	SLC22A6	SLC22	undefined	uptake
CHEMBL2077522	TP_TRANSPORTER: inhibition of MTX uptake (MTX: 1 uM, Piroxicam: 1000 uM) in OAT1-expressing S2 cells	F	cell-based format	J. Pharmacol. Exp. Ther.	2002	Activity	%	SLC22A6	SLC22	undefined	uptake
CHEMBL2077523	TP_TRANSPORTER: inhibition of MTX uptake (MTX: 1 uM, Phenylbutazone: 1000 uM) in OAT1-expressing S2 cells	F	cell-based format	J. Pharmacol. Exp. Ther.	2002	Activity	%	SLC22A6	SLC22	undefined	uptake
CHEMBL2077524	TP_TRANSPORTER: inhibition of MTX uptake (MTX: 1 uM, PCG: 1000 uM) in OAT1-expressing S2 cells	F	cell-based format	J. Pharmacol. Exp. Ther.	2002	Activity		SLC22A6	SLC22	undefined	uptake
CHEMBL2077525	TP_TRANSPORTER: inhibition of MTX uptake (MTX: 1 uM, Ketoprofen: 1000 uM) in OAT1-expressing S2 cells	F	cell-based format	J. Pharmacol. Exp. Ther.	2002	Activity	%	SLC22A6	SLC22	undefined	uptake
CHEMBL2077532	TP_TRANSPORTER: uptake in Xenopus laevis oocytes	F	cell-based format	DNA Cell Biol.	1997	Km	nM	SLC22A2	SLC22	undefined	uptake
CHEMBL2077533	TP_TRANSPORTER: uptake in Xenopus laevis oocytes	F	cell-based format	Gastroenterology	2001	Km	nM	SLCO1B1	SLCO	undefined	uptake
CHEMBL2077534	TP_TRANSPORTER: uptake in OATP1B1-expressing HEK293 cells	F	cell-based format	Pharmacogenet. Genomics	2005	Km	nM	SLCO1B1	SLCO	undefined	uptake
CHEMBL2077535	TP_TRANSPORTER: uptake in OATP-C-expressing 293c18 cells	F	cell-based format	J. Biol. Chem.	1999	Activity		SLCO1B1	SLCO	undefined	uptake
CHEMBL2077536	TP_TRANSPORTER: uptake in OAT2-expressing EcR293 cells	F	cell-based format	Biochem. Biophys. Res. Commun.	2001	Activity		SLC22A7	SLC22	undefined	uptake
CHEMBL2077537	TP_TRANSPORTER: inhibition of PGF2alpha uptake in OAT2-expressing S2 cells	F	cell-based format	J. Pharmacol. Exp. Ther.	2002	Activity		SLC22A7	SLC22	undefined	uptake
CHEMBL2077546	TP_TRANSPORTER: uptake in Xenopus laevis oocytes	F	cell-based format	J. Biol. Chem.	2000	Km	nM	SLC22A11	SLC22	undefined	uptake
CHEMBL2077547	TP_TRANSPORTER: inhibition of Ochratoxin A uptake in OAT4-expressing S2 cells	F	cell-based format	Biochim. Biophys. Acta	2002	Ki	nM	SLC22A11	SLC22	undefined	uptake
CHEMBL2077548	TP_TRANSPORTER: inhibition of ES uptake (ES: 50nM) in hOAT4-expressing S2 cells	F	cell-based format	J. Pharmacol. Sci.	2004	IC50	nM	SLC22A11	SLC22	undefined	uptake
CHEMBL2077549	TP_TRANSPORTER: cell accumulation in OATP8-expressing HEK293 cells	F	cell-based format	J. Pharmacol. Exp. Ther.	2004	Activity		SLCO1B3	SLCO	undefined	uptake
CHEMBL2077553	TP_TRANSPORTER: uptake in Xenopus laevis oocytes	F	cell-based format	Endocrinology	2001	Km	nM	SLCO4A1	SLCO	undefined	uptake
CHEMBL2077554	TP_TRANSPORTER: uptake in OATP-E-expressing HEK293 cells	F	cell-based format	Biochem. Biophys. Res. Commun.	2000	Activity		SLCO4A1	SLCO	undefined	uptake
CHEMBL2077561	TP_TRANSPORTER: uptake in Xenopus laevis oocytes	F	cell-based format	Biochem. Biophys. Res. Commun.	1999	Activity		SLC22A8	SLC22	undefined	uptake
CHEMBL2077562	TP_TRANSPORTER: inhibition of E1S uptake in OAT3-expressing S2 cells	F	cell-based format	Eur. J. Pharmacol.	2001	Ki	nM	SLC22A8	SLC22	undefined	uptake
CHEMBL2077573	TP_TRANSPORTER: uptake in OAT1-expressing HEK293 cell	F	cell-based format	Kidney Int.	2004	Km	nM	SLC22A6	SLC22	undefined	uptake
CHEMBL2077574	TP_TRANSPORTER: inhibition of PAH uptake in OAT1-expressing S2 cells	F	cell-based format	Eur. J. Pharmacol.	2001	Ki	nM	SLC22A6	SLC22	undefined	uptake
CHEMBL2077577	TP_TRANSPORTER: uptake in Xenopus laevis oocytes	F	cell-based format	J. Pharmacol. Exp. Ther.	1999	Activity		SLCO1A2	SLCO	undefined	uptake
CHEMBL2077579	TP_TRANSPORTER: uptake in Xenopus laevis oocytes	F	cell-based format	J. Pharm. Sci	1998	Activity		SLC15A1	SLC15	undefined	uptake
CHEMBL2077580	TP_TRANSPORTER: uptake in PEPT1-expressing CHO cells	F	cell-based format	J. Pharm. Sci	1999	Activity		SLC15A1	SLC15	undefined	uptake
CHEMBL2077581	TP_TRANSPORTER: uptake in Caco-2 cells	F	cell-based format	J. Pharm. Pharmacol.	2002	Km	nM	SLC15A1	SLC15	undefined	uptake
CHEMBL2077582	TP_TRANSPORTER: inhibition of Gly-Sar uptake (Gly-Sar: 25000 uM) in PEPT1-expressing CHO cells	F	cell-based format	Pharm. Res.	1996	IC50	nM	SLC15A1	SLC15	undefined	uptake
CHEMBL2077583	TP_TRANSPORTER: inhibition of Gly-Sar uptake (Gly-Sar: 20 uM) in PEPT1-expressing CHO cells	F	cell-based format	Pharm. Res.	1998	IC50	nM	SLC15A1	SLC15	undefined	uptake
CHEMBL2077587	TP_TRANSPORTER: inhibition of E217betaG uptake (E217betaG: 0.5 uM, BSP: 10 uM) in OATP-C-expressing HeLa cells	F	cell-based format	J. Pharmacol. Exp. Ther.	2003	Activity		SLCO1B1	SLCO	undefined	uptake
CHEMBL2077588	TP_TRANSPORTER: inhibition of E217betaG uptake (DIDS: 50 uM, E217betaG: 1 uM) in OATP-C-expressing HEK293 cells	F	cell-based format	Am. J. Physiol. Gastrointest. Liver Physiol.	2000	Activity	%	SLCO1B1	SLCO	undefined	uptake
CHEMBL2077589	TP_TRANSPORTER: inhibition of E217betaG uptake (CA: 100 uM, E217betaG: 1 uM) in OATP-C-expressing HEK293 cells	F	cell-based format	Am. J. Physiol. Gastrointest. Liver Physiol.	2000	Activity	%	SLCO1B1	SLCO	undefined	uptake
CHEMBL2077590	TP_TRANSPORTER: inhibition of E1S uptake in Xenopus laevis oocytes	F	cell-based format	Hepatol. Res.	2003	Ki	nM	SLCO1B1	SLCO	undefined	uptake
CHEMBL2077591	TP_TRANSPORTER: inhibition of E1S uptake (irinotecan 10 u M) in OATP1B1-expressing HEK293 cells	F	cell-based format	Drug Metab. Dispos.	2005	Activity	%	SLCO1B1	SLCO	undefined	uptake
CHEMBL2077592	TP_TRANSPORTER: inhibition of E1S uptake (irinotecan 10 u M) in OATP1B1-expressing HEK293 cells	F	cell-based format	Drug Metab. Dispos.	2004	Activity	%	SLCO1B1	SLCO	undefined	uptake
CHEMBL2077593	TP_TRANSPORTER: inhibition of E1S uptake (SN38 G 10 u M) in OATP1B1-expressing HEK293 cells	F	cell-based format	Drug Metab. Dispos.	2005	Activity		SLCO1B1	SLCO	undefined	uptake
CHEMBL2077594	TP_TRANSPORTER: inhibition of E1S uptake (SN38 G 10 u M) in OATP1B1-expressing HEK293 cells	F	cell-based format	Drug Metab. Dispos.	2004	Activity		SLCO1B1	SLCO	undefined	uptake
CHEMBL2077595	TP_TRANSPORTER: inhibition of E1S uptake (SN38 10 u M) in OATP1B1-expressing HEK293 cells	F	cell-based format	Drug Metab. Dispos.	2005	Activity	%	SLCO1B1	SLCO	undefined	uptake
CHEMBL2077596	TP_TRANSPORTER: inhibition of E1S uptake (E1S: 0.04 uM, beta-Estradiol: 100 uM) in OATP-C-expressing HEK293 cells	F	cell-based format	Pharm. Res.	2001	Activity		SLCO1B1	SLCO	undefined	uptake
CHEMBL2077597	TP_TRANSPORTER: inhibition of E1S uptake (E1S: 0.04 uM, Estrone-3-glucuronide: 100 uM) in OATP-C-expressing HEK293 cells	F	cell-based format	Pharm. Res.	2001	Activity		SLCO1B1	SLCO	undefined	uptake
CHEMBL2077598	TP_TRANSPORTER: inhibition of E1S uptake (E1S: 0.04 uM, Estradiol-3-sulfate: 100 uM) in OATP-C-expressing HEK293 cells	F	cell-based format	Pharm. Res.	2001	Activity		SLCO1B1	SLCO	undefined	uptake
CHEMBL2077599	TP_TRANSPORTER: inhibition of E1S uptake (E1S: 0.04 uM, E217betaG: 100 uM) in OATP-C-expressing HEK293 cells	F	cell-based format	Pharm. Res.	2001	Activity		SLCO1B1	SLCO	undefined	uptake
CHEMBL2077600	TP_TRANSPORTER: inhibition of E1S uptake (E1S: 0.04 uM, E2 3SO4 17betaG: 100 uM) in OATP-C-expressing HEK293 cells	F	cell-based format	Pharm. Res.	2001	Activity		SLCO1B1	SLCO	undefined	uptake
CHEMBL2077601	TP_TRANSPORTER: inhibition of E1S uptake (E1S: 0.04 uM, #Estrone: 100 uM) in OATP-C-expressing HEK293 cells	F	cell-based format	Pharm. Res.	2001	Activity		SLCO1B1	SLCO	undefined	uptake
CHEMBL2077602	TP_TRANSPORTER: inhibition of E1S uptake (E1S: 0.004 uM, YdAG: 1000 uM) in Xenopus laevis oocytes	F	cell-based format	J. Pharm. Pharmacol.	2003	Activity		SLCO1B1	SLCO	undefined	uptake
CHEMBL2077603	TP_TRANSPORTER: inhibition of E1S uptake (E1S: 0.004 uM, YGG: 1000 uM) in Xenopus laevis oocytes	F	cell-based format	J. Pharm. Pharmacol.	2003	Activity	%	SLCO1B1	SLCO	undefined	uptake
CHEMBL2077604	TP_TRANSPORTER: inhibition of E1S uptake (E1S: 0.004 uM, Quinidine: 500 uM) in Xenopus laevis oocytes	F	cell-based format	J. Pharm. Pharmacol.	2003	Activity	%	SLCO1B1	SLCO	undefined	uptake
CHEMBL2077605	TP_TRANSPORTER: inhibition of E1S uptake (E1S: 0.004 uM, PAH: 500 uM) in Xenopus laevis oocytes	F	cell-based format	J. Pharm. Pharmacol.	2003	Activity		SLCO1B1	SLCO	undefined	uptake
CHEMBL2077606	TP_TRANSPORTER: inhibition of E1S uptake (E1S: 0.004 uM, Leu-enkephalin: 1000 uM) in Xenopus laevis oocytes	F	cell-based format	J. Pharm. Pharmacol.	2003	Activity	%	SLCO1B1	SLCO	undefined	uptake
CHEMBL2077607	TP_TRANSPORTER: inhibition of E1S uptake (E1S: 0.004 uM, Gly4: 5000 uM) in Xenopus laevis oocytes	F	cell-based format	J. Pharm. Pharmacol.	2003	Activity		SLCO1B1	SLCO	undefined	uptake
CHEMBL2077608	TP_TRANSPORTER: inhibition of E1S uptake (E1S: 0.004 uM, DADLE: 1000 uM) in Xenopus laevis oocytes	F	cell-based format	J. Pharm. Pharmacol.	2003	Activity	%	SLCO1B1	SLCO	undefined	uptake
CHEMBL2077609	TP_TRANSPORTER: inhibition of E1S uptake (E1S: 0.004 uM, CsA: 10 uM) in Xenopus laevis oocytes	F	cell-based format	J. Pharm. Pharmacol.	2003	Activity	%	SLCO1B1	SLCO	undefined	uptake
CHEMBL2077610	TP_TRANSPORTER: inhibition of E1S uptake (E1S: 0.004 uM, Carnitine: 50 uM) in Xenopus laevis oocytes	F	cell-based format	J. Pharm. Pharmacol.	2003	Activity		SLCO1B1	SLCO	undefined	uptake
CHEMBL2077611	TP_TRANSPORTER: inhibition of E1S uptake (E1S: 0.004 uM, CCK-8: 100 uM) in Xenopus laevis oocytes	F	cell-based format	J. Pharm. Pharmacol.	2003	Activity	%	SLCO1B1	SLCO	undefined	uptake
CHEMBL2077612	TP_TRANSPORTER: inhibition of E1S uptake (E1S: 0.004 uM, Ala5: 5000 uM) in Xenopus laevis oocytes	F	cell-based format	J. Pharm. Pharmacol.	2003	Activity	%	SLCO1B1	SLCO	undefined	uptake
CHEMBL2077613	TP_TRANSPORTER: inhibition of E1S uptake (E1S: 0.004 uM, Ala4: 5000 uM) in Xenopus laevis oocytes	F	cell-based format	J. Pharm. Pharmacol.	2003	Activity		SLCO1B1	SLCO	undefined	uptake
CHEMBL2077614	TP_TRANSPORTER: inhibition of Cerivastatin uptake in OATP2-expressing MDCKII cells	F	cell-based format	J. Pharmacol. Exp. Ther.	2003	Ki	nM	SLCO1B1	SLCO	undefined	uptake
CHEMBL2077615	TP_TRANSPORTER: inhibition of Bilirubin uptake (Bilirubin: 10 uM, BSP: 5 uM) in OATP-C-expressing HEK293 cells	F	cell-based format	J. Biol. Chem.	2001	Activity		SLCO1B1	SLCO	undefined	uptake
CHEMBL2077616	TP_TRANSPORTER: uptake in OAT2-expressing S2 cells	F	cell-based format	J. Pharmacol. Exp. Ther.	2002	Km	nM	SLC22A7	SLC22	undefined	uptake
CHEMBL2077617	TP_TRANSPORTER: uptake in OAT2-expressing S2 cells	F	cell-based format	Jpn. J. Pharmacol.	2002	Km	nM	SLC22A7	SLC22	undefined	uptake
CHEMBL2077618	TP_TRANSPORTER: inhibition of erythromycin uptake in OAT2-expressing oocytes	F	cell-based format	Drug Metab. Dispos.	2005	Activity		SLC22A7	SLC22	undefined	uptake
CHEMBL2077639	TP_TRANSPORTER: inhibition of MTX uptake (MTX: 1 uM, Indomethacin: 500 uM) in OAT1-expressing S2 cells	F	cell-based format	J. Pharmacol. Exp. Ther.	2002	Activity	%	SLC22A6	SLC22	undefined	uptake
CHEMBL2077640	TP_TRANSPORTER: inhibition of MTX uptake (MTX: 1 uM, Ibuprofen: 1000 uM) in OAT1-expressing S2 cells	F	cell-based format	J. Pharmacol. Exp. Ther.	2002	Activity	%	SLC22A6	SLC22	undefined	uptake
CHEMBL2077641	TP_TRANSPORTER: inhibition of 6-Carboxyfluorescein uptake by 1-methylxanthine at a concentration of 500uM in OAT1-expressing cell	F	assay format	Biochem. Biophys. Res. Commun.	2004	Activity	%	SLC22A6	SLC22	fluorescence method	uptake
CHEMBL2077642	TP_TRANSPORTER: conventional two electrode voltage-clamp technique in OAT1-MDCK cells	F	cell-based format	Am. J. Physiol. Renal Physiol.	2003	Activity		SLC22A6	SLC22	label free method	functional
CHEMBL2077643	TP_TRANSPORTER: cell viability in OAT1-S2 cells	F	cell-based format	Eur. J. Pharmacol.	2003	Activity		SLC22A6	SLC22	undefined	functional
CHEMBL2077644	TP_TRANSPORTER: uptake in SKPT cells	F	cell-based format	J. Biol. Chem.	1995	Km	nM	SLC15A2	SLC15	undefined	uptake
CHEMBL2077645	TP_TRANSPORTER: inhibition of Cephalexin uptake in SKPT cells	F	cell-based format	J. Biol. Chem.	1995	Ki	nM	SLC15A2	SLC15	undefined	uptake
CHEMBL2077646	TP_TRANSPORTER: uptake in PEPT2-expressing HeLa cells	F	cell-based format	Biochim. Biophys. Acta	1995	Km	nM	SLC15A2	SLC15	undefined	uptake
CHEMBL2077647	TP_TRANSPORTER: uptake in PEPT2-expressing HeLa cells	F	cell-based format	J. Biol. Chem.	1995	Activity		SLC15A2	SLC15	undefined	uptake
CHEMBL2077648	TP_TRANSPORTER: inhibition of Gly-Sar uptake in PEPT2-expressing HeLa cells	F	cell-based format	Biochim. Biophys. Acta	1997	Ki	nM	SLC15A2	SLC15	undefined	uptake
CHEMBL2077649	TP_TRANSPORTER: inhibition of Gly-Sar uptake (Gly-Sar: 50 uM, Cefixime: 10000 uM) in PEPT2-expressing HeLa cells	F	cell-based format	Biochim. Biophys. Acta	1997	Activity		SLC15A2	SLC15	undefined	uptake
CHEMBL2077650	TP_TRANSPORTER: inhibition of Gly-Sar uptake (Gly-Sar: 50 uM, Cefdinir: 10000 uM) in PEPT2-expressing HeLa cells	F	cell-based format	Biochim. Biophys. Acta	1997	Activity		SLC15A2	SLC15	undefined	uptake
CHEMBL2077651	TP_TRANSPORTER: inhibition of Gly-Sar uptake (Gly-Sar: 30 uM, Gly-Phe: 10000 uM) in PEPT2-expressing HeLa cells	F	cell-based format	Biochim. Biophys. Acta	1995	Activity	%	SLC15A2	SLC15	undefined	uptake
CHEMBL2077652	TP_TRANSPORTER: inhibition of Gly-Sar uptake (Gly-Sar: 30 uM, Cephalexin: 10000 uM) in PEPT2-expressing HeLa cells	F	cell-based format	Biochim. Biophys. Acta	1995	Activity	%	SLC15A2	SLC15	undefined	uptake
CHEMBL2077653	TP_TRANSPORTER: inhibition of Gly-Sar uptake (Gly-Sar: 30 uM, Cephadroxil: 10000 uM) in PEPT2-expressing HeLa cells	F	cell-based format	Biochim. Biophys. Acta	1995	Activity	%	SLC15A2	SLC15	undefined	uptake
CHEMBL2077654	TP_TRANSPORTER: inhibition of Gly-Sar uptake (Gly-Sar: 30 uM, Ala-Gly-Pro: 10000 uM) in PEPT2-expressing HeLa cells	F	cell-based format	Biochim. Biophys. Acta	1995	Activity	%	SLC15A2	SLC15	undefined	uptake
CHEMBL2077655	TP_TRANSPORTER: uptake in Xenopus laevis oocytes	F	cell-based format	J. Clin. Invest.	1994	Km	nM	SLC10A1	SLC10	undefined	uptake
CHEMBL2077656	TP_TRANSPORTER: uptake in Xenopus laevis oocytes	F	cell-based format	Gastroenterology	1997	Km	nM	SLC10A1	SLC10	undefined	uptake
CHEMBL2077657	TP_TRANSPORTER: uptake in NTCP-expressing HeLa cells	F	cell-based format	J. Pharmacol. Exp. Ther.	1999	Km	nM	SLC10A1	SLC10	undefined	uptake
CHEMBL2077658	TP_TRANSPORTER: transport in NTCP-transfected HEK-293 cells	F	cell-based format	Drug Metab. Dispos.	2006	Activity		SLC10A1	SLC10	undefined	undefined
CHEMBL2077659	TP_TRANSPORTER: inhibition of Taurocholate uptake (Taurochorate: 10 uM, UDCA: 100 uM) in Xenopus laevis oocytes	F	cell-based format	J. Clin. Invest.	1994	Activity	%	SLC10A1	SLC10	undefined	uptake
CHEMBL2077660	TP_TRANSPORTER: inhibition of Taurocholate uptake (Taurochorate: 10 uM, Taurolithocholate: 100 uM) in Xenopus laevis oocytes	F	cell-based format	J. Clin. Invest.	1994	Activity	%	SLC10A1	SLC10	undefined	uptake
CHEMBL2077661	TP_TRANSPORTER: inhibition of Taurocholate uptake (Taurochorate: 10 uM, TUDC: 100 uM) in Xenopus laevis oocytes	F	cell-based format	J. Clin. Invest.	1994	Activity	%	SLC10A1	SLC10	undefined	uptake
CHEMBL2077662	TP_TRANSPORTER: inhibition of Taurocholate uptake (Taurochorate: 10 uM, TDCA: 100 uM) in Xenopus laevis oocytes	F	cell-based format	J. Clin. Invest.	1994	Activity	%	SLC10A1	SLC10	undefined	uptake
CHEMBL2077663	TP_TRANSPORTER: inhibition of Taurocholate uptake (Taurochorate: 10 uM, TCDC: 100 uM) in Xenopus laevis oocytes	F	cell-based format	J. Clin. Invest.	1994	Activity	%	SLC10A1	SLC10	undefined	uptake
CHEMBL2077664	TP_TRANSPORTER: inhibition of Taurocholate uptake (Taurochorate: 10 uM, Lithocholate: 100 uM) in Xenopus laevis oocytes	F	cell-based format	J. Clin. Invest.	1994	Activity	%	SLC10A1	SLC10	undefined	uptake
CHEMBL2077665	TP_TRANSPORTER: inhibition of Taurocholate uptake (Taurochorate: 10 uM, Glycholithocholate: 100 uM) in Xenopus laevis oocytes	F	cell-based format	J. Clin. Invest.	1994	Activity	%	SLC10A1	SLC10	undefined	uptake
CHEMBL2077666	TP_TRANSPORTER: inhibition of Taurocholate uptake (Taurochorate: 10 uM, GCDCA: 100 uM) in Xenopus laevis oocytes	F	cell-based format	J. Clin. Invest.	1994	Activity	%	SLC10A1	SLC10	undefined	uptake
CHEMBL2077667	TP_TRANSPORTER: inhibition of Taurocholate uptake (Taurochorate: 10 uM, GC: 100 uM) in Xenopus laevis oocytes	F	cell-based format	J. Clin. Invest.	1994	Activity	%	SLC10A1	SLC10	undefined	uptake
CHEMBL2077720	TP_TRANSPORTER: uptake&inhibition of estrone sulfate in OAT4-S2 cells	F	cell-based format	Eur. J. Pharmacol.	2003	Ki	nM	SLC22A11	SLC22	undefined	uptake
CHEMBL2077721	TP_TRANSPORTER: uptake in Xenopus laevis oocytes	F	cell-based format	Drug Metab. Dispos.	2005	Activity		SLC22A11	SLC22	undefined	uptake
CHEMBL2077722	TP_TRANSPORTER: uptake in OAT4-expressing S2 cells	F	cell-based format	J. Pharmacol. Exp. Ther.	2002	Km	nM	SLC22A11	SLC22	undefined	uptake
CHEMBL2077723	TP_TRANSPORTER: inhibition of Carnitine uptake (Carnitine: 0.010? uM, Corticosterone: 500 uM) in OCTN2-expressing HEK293 cells	F	cell-based format	J. Pharmacol. Exp. Ther.	1999	Activity	%	SLC22A5	SLC22	undefined	uptake
CHEMBL2077724	TP_TRANSPORTER: inhibition of Carnitine uptake (Carnitine: 0.010? uM, Clonidine: 500 uM) in OCTN2-expressing HEK293 cells	F	cell-based format	J. Pharmacol. Exp. Ther.	1999	Activity	%	SLC22A5	SLC22	undefined	uptake
CHEMBL2077725	TP_TRANSPORTER: inhibition of Carnitine uptake (Carnitine: 0.010? uM, Cimetidine: 500 uM) in OCTN2-expressing HEK293 cells	F	cell-based format	J. Pharmacol. Exp. Ther.	1999	Activity	%	SLC22A5	SLC22	undefined	uptake
CHEMBL2077726	TP_TRANSPORTER: inhibition of Carnitine uptake (Carnitine: 0.010? uM, Cephalotin: 500 uM) in OCTN2-expressing HEK293 cells	F	cell-based format	J. Pharmacol. Exp. Ther.	1999	Activity		SLC22A5	SLC22	undefined	uptake
CHEMBL2077727	TP_TRANSPORTER: inhibition of Carnitine uptake (Carnitine: 0.010? uM, Cephaloglycin: 500 uM) in OCTN2-expressing HEK293 cells	F	cell-based format	J. Pharmacol. Exp. Ther.	1999	Activity		SLC22A5	SLC22	undefined	uptake
CHEMBL2077728	TP_TRANSPORTER: inhibition of Carnitine uptake (Carnitine: 0.010? uM, Cefsulodin: 500 uM) in OCTN2-expressing HEK293 cells	F	cell-based format	J. Pharmacol. Exp. Ther.	1999	Activity	%	SLC22A5	SLC22	undefined	uptake
CHEMBL2077729	TP_TRANSPORTER: inhibition of Carnitine uptake (Carnitine: 0.010? uM, Carnosine: 500 uM) in OCTN2-expressing HEK293 cells	F	cell-based format	J. Pharmacol. Exp. Ther.	1999	Activity		SLC22A5	SLC22	undefined	uptake
CHEMBL2077730	TP_TRANSPORTER: inhibition of Carnitine uptake (Carnitine: 0.010? uM, Arginine: 500 uM) in OCTN2-expressing HEK293 cells	F	cell-based format	J. Pharmacol. Exp. Ther.	1999	Activity		SLC22A5	SLC22	undefined	uptake
CHEMBL2077731	TP_TRANSPORTER: inhibition of Carnitine uptake (Carnitine: 0.010? uM, Aldosterone: 500 uM) in OCTN2-expressing HEK293 cells	F	cell-based format	J. Pharmacol. Exp. Ther.	1999	Activity	%	SLC22A5	SLC22	undefined	uptake
CHEMBL2077744	TP_TRANSPORTER: uptake in Xenopus laevis oocytes	F	cell-based format	Mol. Pharmacol.	1997	Km	nM	SLC22A1	SLC22	undefined	uptake
CHEMBL2077745	TP_TRANSPORTER: trans-stimulation of MPP+ uptake (MPP+: 1 uM, TPeA: 200 uM) in Xenopus laevis oocytes	F	cell-based format	J. Pharmacol. Exp. Ther.	2000	Activity		SLC22A1	SLC22	undefined	uptake
CHEMBL2077746	TP_TRANSPORTER: inhibition of uptake of 0.1 uM MPP+ in OCT1-expressing 293 cells	F	cell-based format	J. Pharmacol. Exp. Ther.	2003	Ki	nM	SLC22A1	SLC22	undefined	uptake
CHEMBL2077747	TP_TRANSPORTER: inhibition of Tetraethyl ammonium uptake (Quinidine:100 uM) in OCT1-expressing HeLa cells	F	cell-based format	Drug Metab. Dispos.	2005	Activity	%	SLC22A1	SLC22	undefined	uptake
CHEMBL2077748	TP_TRANSPORTER: inhibition of Tetraethyl ammonium uptake (Caspofungin:100 uM) in OCT1-expressing HeLa cells	F	cell-based format	Drug Metab. Dispos.	2005	Activity	%	SLC22A1	SLC22	undefined	uptake
CHEMBL2077749	TP_TRANSPORTER: inhibition of TEA uptake (TEA: 5 uM, PGF2alpha: 1000 uM) in OCT1-expressing S2 cells	F	cell-based format	J. Pharmacol. Exp. Ther.	2002	Activity	%	SLC22A1	SLC22	undefined	uptake
CHEMBL2077750	TP_TRANSPORTER: inhibition of TEA uptake (TEA: 5 uM, PGE2: 1000 uM) in OCT1-expressing S2 cells	F	cell-based format	J. Pharmacol. Exp. Ther.	2002	Activity	%	SLC22A1	SLC22	undefined	uptake
CHEMBL2077751	TP_TRANSPORTER: inhibition of TEA uptake (TEA: 5 uM, Nicotine: 500 uM) in OCT1-expressing HeLa cells	F	cell-based format	J. Pharmacol. Exp. Ther.	1998	Activity		SLC22A1	SLC22	undefined	uptake
CHEMBL2077752	TP_TRANSPORTER: inhibition of TEA uptake (TEA: 5 uM, GCV: 1000 uM) in OCT1-expressing S2 cells	F	cell-based format	J. Pharmacol. Exp. Ther.	2002	Activity	%	SLC22A1	SLC22	undefined	uptake
CHEMBL2077753	TP_TRANSPORTER: inhibition of TEA uptake (TEA: 5 uM, Dopamine: 5000 uM) in OCT1-expressing HeLa cells	F	cell-based format	J. Pharmacol. Exp. Ther.	1998	Activity		SLC22A1	SLC22	undefined	uptake
CHEMBL2077754	TP_TRANSPORTER: inhibition of TEA uptake (TEA: 5 uM, Disopyramide: 100 uM) in OCT1-expressing HeLa cells	F	cell-based format	J. Pharmacol. Exp. Ther.	1998	Activity		SLC22A1	SLC22	undefined	uptake
CHEMBL2077755	TP_TRANSPORTER: inhibition of TEA uptake (TEA: 5 uM, Choline: 500 uM) in OCT1-expressing HeLa cells	F	cell-based format	J. Pharmacol. Exp. Ther.	1998	Activity		SLC22A1	SLC22	undefined	uptake
CHEMBL2077756	TP_TRANSPORTER: inhibition of TEA uptake (TEA: 5 uM, Amantadine: 100 uM) in OCT1-expressing HeLa cells	F	cell-based format	J. Pharmacol. Exp. Ther.	1998	Activity		SLC22A1	SLC22	undefined	uptake
CHEMBL2077757	TP_TRANSPORTER: inhibition of TEA uptake (TEA: 5 uM, ACV: 1000 uM) in OCT1-expressing S2 cells	F	cell-based format	J. Pharmacol. Exp. Ther.	2002	Activity	%	SLC22A1	SLC22	undefined	uptake
CHEMBL2077758	TP_TRANSPORTER: inhibition of MPP+ uptake (MPP+: 0.85 uM, Verapamil: 5000 uM) in Xenopus laevis oocytes	F	cell-based format	Mol. Pharmacol.	1997	Activity		SLC22A1	SLC22	undefined	uptake
CHEMBL2077759	TP_TRANSPORTER: inhibition of MPP+ uptake (MPP+: 0.85 uM, Thymidine: 5000 uM) in Xenopus laevis oocytes	F	cell-based format	Mol. Pharmacol.	1997	Activity		SLC22A1	SLC22	undefined	uptake
CHEMBL2077760	TP_TRANSPORTER: inhibition of MPP+ uptake (MPP+: 0.85 uM, Quinine: 1000 uM) in Xenopus laevis oocytes	F	cell-based format	Mol. Pharmacol.	1997	Activity		SLC22A1	SLC22	undefined	uptake
CHEMBL2077761	TP_TRANSPORTER: inhibition of MPP+ uptake (MPP+: 0.85 uM, Quinidine: 1000 uM) in Xenopus laevis oocytes	F	cell-based format	Mol. Pharmacol.	1997	Activity		SLC22A1	SLC22	undefined	uptake
CHEMBL2077762	TP_TRANSPORTER: inhibition of MPP+ uptake (MPP+: 0.85 uM, Procainamide: 5000 uM) in Xenopus laevis oocytes	F	cell-based format	Mol. Pharmacol.	1997	Activity		SLC22A1	SLC22	undefined	uptake
CHEMBL2077763	TP_TRANSPORTER: inhibition of MPP+ uptake (MPP+: 0.85 uM, Pancuronium: 1000 uM) in Xenopus laevis oocytes	F	cell-based format	Mol. Pharmacol.	1997	Activity		SLC22A1	SLC22	undefined	uptake
CHEMBL2077764	TP_TRANSPORTER: inhibition of MPP+ uptake (MPP+: 0.85 uM, NMN: 5000 uM) in Xenopus laevis oocytes	F	cell-based format	Mol. Pharmacol.	1997	Activity		SLC22A1	SLC22	undefined	uptake
CHEMBL2077765	TP_TRANSPORTER: inhibition of MPP+ uptake (MPP+: 0.85 uM, Clonidine: 5000 uM) in Xenopus laevis oocytes	F	cell-based format	Mol. Pharmacol.	1997	Activity		SLC22A1	SLC22	undefined	uptake
CHEMBL2077766	TP_TRANSPORTER: inhibition of MPP+ uptake (MPP+: 0.85 uM, Cimetidine: 5000 uM) in Xenopus laevis oocytes	F	cell-based format	Mol. Pharmacol.	1997	Activity		SLC22A1	SLC22	undefined	uptake
CHEMBL2077767	TP_TRANSPORTER: inhibition of MPP+ uptake (MPP+: 0.85 uM, Choline: 1000 uM) in Xenopus laevis oocytes	F	cell-based format	Mol. Pharmacol.	1997	Activity		SLC22A1	SLC22	undefined	uptake
CHEMBL2077768	TP_TRANSPORTER: inhibition of MPP+ uptake (MPP+: 0.15 uM, TCA: 5000 uM) in Xenopus laevis oocytes	F	cell-based format	Mol. Pharmacol.	1997	Activity		SLC22A1	SLC22	undefined	uptake
CHEMBL2077769	TP_TRANSPORTER: inhibition of MPP+ uptake (MPP+: 0.15 uM, Inosine: 1000 uM) in Xenopus laevis oocytes	F	cell-based format	Mol. Pharmacol.	1997	Activity		SLC22A1	SLC22	undefined	uptake
CHEMBL2077770	TP_TRANSPORTER: uptake in Xenopus laevis oocytes	F	cell-based format	J. Biol. Chem.	2001	Km	nM	SLC22A2	SLC22	undefined	uptake
CHEMBL2077771	TP_TRANSPORTER: inhibition of cimetidine uptake (Cimetidine: 100 uM, Propranolol: 1000 uM) in OCT2-expressing mIMCD3 cells	F	cell-based format	Br. J. Pharmacol.	2000	Activity		SLC22A2	SLC22	undefined	uptake
CHEMBL2077772	TP_TRANSPORTER: inhibition of cimetidine uptake (Cimetidine: 100 uM, Oxprenolol: 1000 uM) in OCT2-expressing mIMCD3 cells	F	cell-based format	Br. J. Pharmacol.	2000	Activity		SLC22A2	SLC22	undefined	uptake
CHEMBL2077773	TP_TRANSPORTER: inhibition of cimetidine uptake (Cimetidine: 100 uM, Metoprolol: 1000 uM) in OCT2-expressing mIMCD3 cells	F	cell-based format	Br. J. Pharmacol.	2000	Activity		SLC22A2	SLC22	undefined	uptake
CHEMBL2077774	TP_TRANSPORTER: inhibition of TEA uptake (basolateral to cell) (TEA: 5 uM, Nicotine: 1000 uM) in OCT2A-expressing HEK293 cells	F	cell-based format	J. Am. Soc. Nephrol.	2002	Activity		SLC22A2	SLC22	undefined	uptake
CHEMBL2077775	TP_TRANSPORTER: inhibition of TEA uptake (basolateral to cell) (TEA: 5 uM, Nicotine: 1000 uM) in OCT2-expressing HEK293 cells	F	cell-based format	J. Am. Soc. Nephrol.	2002	Activity		SLC22A2	SLC22	undefined	uptake
CHEMBL2077776	TP_TRANSPORTER: inhibition of TEA uptake (TEA: 75 uM, Choline: 1000 uM) in Xenopus laevis oocytes	F	cell-based format	J. Biol. Chem.	2001	Activity		SLC22A2	SLC22	undefined	uptake
CHEMBL2077777	TP_TRANSPORTER: inhibition of TEA uptake (TEA: 5 uM, Thiamine: 1000 uM) in OCT2A-expressing HEK293 cells	F	cell-based format	J. Am. Soc. Nephrol.	2002	Activity		SLC22A2	SLC22	undefined	uptake
CHEMBL2077778	TP_TRANSPORTER: inhibition of TEA uptake (TEA: 5 uM, Thiamine: 1000 uM) in OCT2-expressing HEK293 cells	F	cell-based format	J. Am. Soc. Nephrol.	2002	Activity		SLC22A2	SLC22	undefined	uptake
CHEMBL2077779	TP_TRANSPORTER: inhibition of TEA uptake (TEA: 5 uM, Serotonin: 1000 uM) in OCT2A-expressing HEK293 cells	F	cell-based format	J. Am. Soc. Nephrol.	2002	Activity		SLC22A2	SLC22	undefined	uptake
CHEMBL2077780	TP_TRANSPORTER: inhibition of TEA uptake (TEA: 5 uM, Serotonin: 1000 uM) in OCT2-expressing HEK293 cells	F	cell-based format	J. Am. Soc. Nephrol.	2002	Activity		SLC22A2	SLC22	undefined	uptake
CHEMBL2077781	TP_TRANSPORTER: inhibition of TEA uptake (TEA: 5 uM, Quinidine: 1000 uM) in OCT2A-expressing HEK293 cells	F	cell-based format	J. Am. Soc. Nephrol.	2002	Activity		SLC22A2	SLC22	undefined	uptake
CHEMBL2077782	TP_TRANSPORTER: inhibition of TEA uptake (TEA: 5 uM, Quinidine: 1000 uM) in OCT2-expressing HEK293 cells	F	cell-based format	J. Am. Soc. Nephrol.	2002	Activity		SLC22A2	SLC22	undefined	uptake
CHEMBL2077783	TP_TRANSPORTER: inhibition of TEA uptake (TEA: 5 uM, Procainamide: 1000 uM) in OCT2A-expressing HEK293 cells	F	cell-based format	J. Am. Soc. Nephrol.	2002	Activity		SLC22A2	SLC22	undefined	uptake
CHEMBL2077784	TP_TRANSPORTER: inhibition of TEA uptake (TEA: 5 uM, Procainamide: 1000 uM) in OCT2-expressing HEK293 cells	F	cell-based format	J. Am. Soc. Nephrol.	2002	Activity		SLC22A2	SLC22	undefined	uptake
CHEMBL2077785	TP_TRANSPORTER: inhibition of TEA uptake (TEA: 5 uM, PGF2alpha: 1000 uM) in OCT2-expressing S2 cells	F	cell-based format	J. Pharmacol. Exp. Ther.	2002	Activity	%	SLC22A2	SLC22	undefined	uptake
CHEMBL2077786	TP_TRANSPORTER: inhibition of TEA uptake (TEA: 5 uM, PGE2: 1000 uM) in OCT2-expressing S2 cells	F	cell-based format	J. Pharmacol. Exp. Ther.	2002	Activity	%	SLC22A2	SLC22	undefined	uptake
CHEMBL2077787	TP_TRANSPORTER: inhibition of TEA uptake (TEA: 5 uM, Noradrenaline: 1000 uM) in OCT2A-expressing HEK293 cells	F	cell-based format	J. Am. Soc. Nephrol.	2002	Activity		SLC22A2	SLC22	undefined	uptake
CHEMBL2077788	TP_TRANSPORTER: inhibition of TEA uptake (TEA: 5 uM, Noradrenaline: 1000 uM) in OCT2-expressing HEK293 cells	F	cell-based format	J. Am. Soc. Nephrol.	2002	Activity		SLC22A2	SLC22	undefined	uptake
CHEMBL2077789	TP_TRANSPORTER: inhibition of TEA uptake (TEA: 5 uM, NMN: 1000 uM) in OCT2A-expressing HEK293 cells	F	cell-based format	J. Am. Soc. Nephrol.	2002	Activity		SLC22A2	SLC22	undefined	uptake
CHEMBL2077790	TP_TRANSPORTER: inhibition of TEA uptake (TEA: 5 uM, N-acetyl procainamide: 1000 uM) in OCT2A-expressing HEK293 cells	F	cell-based format	J. Am. Soc. Nephrol.	2002	Activity		SLC22A2	SLC22	undefined	uptake
CHEMBL2077791	TP_TRANSPORTER: inhibition of TEA uptake (TEA: 5 uM, N-acetyl procainamide: 1000 uM) in OCT2-expressing HEK293 cells	F	cell-based format	J. Am. Soc. Nephrol.	2002	Activity		SLC22A2	SLC22	undefined	uptake
CHEMBL2077792	TP_TRANSPORTER: inhibition of TEA uptake (TEA: 5 uM, MPP+: 1000 uM) in OCT2A-expressing HEK293 cells	F	cell-based format	J. Am. Soc. Nephrol.	2002	Activity		SLC22A2	SLC22	undefined	uptake
CHEMBL2077793	TP_TRANSPORTER: inhibition of TEA uptake (TEA: 5 uM, Levofloxacin: 2500 uM) in OCT2A-expressing HEK293 cells	F	cell-based format	J. Am. Soc. Nephrol.	2002	Activity		SLC22A2	SLC22	undefined	uptake
CHEMBL2077794	TP_TRANSPORTER: inhibition of TEA uptake (TEA: 5 uM, Levofloxacin: 2500 uM) in OCT2-expressing HEK293 cells	F	cell-based format	J. Am. Soc. Nephrol.	2002	Activity		SLC22A2	SLC22	undefined	uptake
CHEMBL2077795	TP_TRANSPORTER: inhibition of TEA uptake (TEA: 5 uM, Imipramine: 1000 uM) in OCT2A-expressing HEK293 cells	F	cell-based format	J. Am. Soc. Nephrol.	2002	Activity		SLC22A2	SLC22	undefined	uptake
CHEMBL2077796	TP_TRANSPORTER: inhibition of TEA uptake (TEA: 5 uM, Imipramine: 1000 uM) in OCT2-expressing HEK293 cells	F	cell-based format	J. Am. Soc. Nephrol.	2002	Activity		SLC22A2	SLC22	undefined	uptake
CHEMBL2077797	TP_TRANSPORTER: inhibition of TEA uptake (TEA: 5 uM, Histamine: 1000 uM) in OCT2A-expressing HEK293 cells	F	cell-based format	J. Am. Soc. Nephrol.	2002	Activity		SLC22A2	SLC22	undefined	uptake
CHEMBL2077798	TP_TRANSPORTER: inhibition of TEA uptake (TEA: 5 uM, Histamine: 1000 uM) in OCT2-expressing HEK293 cells	F	cell-based format	J. Am. Soc. Nephrol.	2002	Activity		SLC22A2	SLC22	undefined	uptake
CHEMBL2077799	TP_TRANSPORTER: inhibition of TEA uptake (TEA: 5 uM, Guanidine: 1000 uM) in OCT2A-expressing HEK293 cells	F	cell-based format	J. Am. Soc. Nephrol.	2002	Activity		SLC22A2	SLC22	undefined	uptake
CHEMBL2077800	TP_TRANSPORTER: inhibition of TEA uptake (TEA: 5 uM, Guanidine: 1000 uM) in OCT2-expressing HEK293 cells	F	cell-based format	J. Am. Soc. Nephrol.	2002	Activity		SLC22A2	SLC22	undefined	uptake
CHEMBL2077801	TP_TRANSPORTER: inhibition of TEA uptake (TEA: 5 uM, GPFX: 2500 uM) in OCT2-expressing HEK293 cells	F	cell-based format	J. Am. Soc. Nephrol.	2002	Activity		SLC22A2	SLC22	undefined	uptake
CHEMBL2077802	TP_TRANSPORTER: inhibition of TEA uptake (TEA: 5 uM, Dopamine: 1000 uM) in OCT2A-expressing HEK293 cells	F	cell-based format	J. Am. Soc. Nephrol.	2002	Activity		SLC22A2	SLC22	undefined	uptake
CHEMBL2077803	TP_TRANSPORTER: inhibition of TEA uptake (TEA: 5 uM, Dopamine: 1000 uM) in OCT2-expressing HEK293 cells	F	cell-based format	J. Am. Soc. Nephrol.	2002	Activity		SLC22A2	SLC22	undefined	uptake
CHEMBL2077804	TP_TRANSPORTER: inhibition of TEA uptake (TEA: 5 uM, Creatinine: 1000 uM) in OCT2A-expressing HEK293 cells	F	cell-based format	J. Am. Soc. Nephrol.	2002	Activity		SLC22A2	SLC22	undefined	uptake
CHEMBL2077805	TP_TRANSPORTER: inhibition of TEA uptake (TEA: 5 uM, Creatinine: 1000 uM) in OCT2-expressing HEK293 cells	F	cell-based format	J. Am. Soc. Nephrol.	2002	Activity		SLC22A2	SLC22	undefined	uptake
CHEMBL2077806	TP_TRANSPORTER: inhibition of TEA uptake (TEA: 5 uM, Cimetidine: 1000 uM) in OCT2A-expressing HEK293 cells	F	cell-based format	J. Am. Soc. Nephrol.	2002	Activity		SLC22A2	SLC22	undefined	uptake
CHEMBL2077807	TP_TRANSPORTER: inhibition of TEA uptake (TEA: 5 uM, Cimetidine: 1000 uM) in OCT2-expressing HEK293 cells	F	cell-based format	J. Am. Soc. Nephrol.	2002	Activity		SLC22A2	SLC22	undefined	uptake
CHEMBL2077808	TP_TRANSPORTER: inhibition of TEA uptake (TEA: 5 uM, Choline: 1000 uM) in OCT2A-expressing HEK293 cells	F	cell-based format	J. Am. Soc. Nephrol.	2002	Activity		SLC22A2	SLC22	undefined	uptake
CHEMBL2077809	TP_TRANSPORTER: inhibition of TEA uptake (TEA: 5 uM, Amantadine: 100 uM) in OCT2A-expressing HEK293 cells	F	cell-based format	J. Am. Soc. Nephrol.	2002	Activity		SLC22A2	SLC22	undefined	uptake
CHEMBL2077810	TP_TRANSPORTER: inhibition of Dopamine uptake (Dopamine: 200 uM) in Xenopus laevis oocytes	F	cell-based format	Mol. Pharmacol.	1998	IC50	nM	SLC22A2	SLC22	undefined	uptake
CHEMBL2077811	TP_TRANSPORTER: inhibition of Choline uptake (Choline: 10 uM, TPeA: 200 uM) in Xenopus laevis oocytes	F	cell-based format	J. Biol. Chem.	2001	Activity		SLC22A2	SLC22	undefined	uptake
CHEMBL2077812	TP_TRANSPORTER: inhibition of Choline uptake (Choline: 10 uM, TEA: 1000 uM) in Xenopus laevis oocytes	F	cell-based format	J. Biol. Chem.	2001	Activity		SLC22A2	SLC22	undefined	uptake
CHEMBL2077813	TP_TRANSPORTER: inhibition of Choline uptake (Choline: 10 uM, Quinine: 200 uM) in Xenopus laevis oocytes	F	cell-based format	J. Biol. Chem.	2001	Activity		SLC22A2	SLC22	undefined	uptake
CHEMBL2077814	TP_TRANSPORTER: inhibition of Choline uptake (Choline: 10 uM, NMN: 5000 uM) in Xenopus laevis oocytes	F	cell-based format	J. Biol. Chem.	2001	Activity		SLC22A2	SLC22	undefined	uptake
CHEMBL2077836	TP_TRANSPORTER: inhibition of PHA uptake (PHA: 5uM) in hOAT1-expressing S2 cells	F	cell-based format	J. Pharmacol. Sci.	2004	IC50	nM	SLC22A6	SLC22	undefined	uptake
CHEMBL2077846	TP_TRANSPORTER: inhibition of PAH uptake in OAT-expressing OK cells	F	cell-based format	Br. J. Pharmacol.	2002	IC50	nM	SLC22A6	SLC22	undefined	uptake
CHEMBL2077847	TP_TRANSPORTER: uptake in Xenopus laevis oocytes	F	cell-based format	Gastroenterology	1995	Km	nM	SLCO1A2	SLCO	undefined	uptake
CHEMBL2077855	TP_TRANSPORTER: uptake in OATP-C-expressing HEK293 cells	F	cell-based format	Pharm. Res.	2001	Km	nM	SLCO1B1	SLCO	undefined	uptake
CHEMBL2077861	TP_TRANSPORTER: uptake in Xenopus laevis oocytes	F	cell-based format	Endocrinology	2001	Activity		SLCO1A2	SLCO	undefined	uptake
CHEMBL2077864	TP_TRANSPORTER: inhibition of PAH uptake (PAH: 50 uM, alpha-KG: 1000 uM) in Xenopus laevis oocytes	F	cell-based format	Mol. Pharmacol.	1999	Activity		SLC22A6	SLC22	undefined	uptake
CHEMBL2077865	TP_TRANSPORTER: inhibition of PAH uptake (PAH: 5 uM, GCV: 1000 uM) in OAT1-expressing S2 cells	F	cell-based format	J. Pharmacol. Exp. Ther.	2002	Activity	%	SLC22A6	SLC22	undefined	uptake
CHEMBL2077866	TP_TRANSPORTER: uptake (pH 5.0) of Estrone-3-sulfate at a concentration of 5.43 nM in OATP-B-expressing HEK293 cells	F	cell-based format	J. Pharmacol. Exp. Ther.	2004	Activity		SLCO2B1	SLCO	undefined	uptake
CHEMBL2077867	TP_TRANSPORTER: inhibition of E1S uptake (E1S: 0.04 uM, Estradiol-3-sulfate: 100 uM) in OATP-B-expressing HEK293 cells	F	cell-based format	Pharm. Res.	2001	Activity		SLCO2B1	SLCO	undefined	uptake
CHEMBL2077868	TP_TRANSPORTER: inhibition of E1S uptake (E1S: 0.00476 uM, benzoic acid: 10000 uM) in OATP-B-expressing HEK293 cells	F	cell-based format	J. Pharmacol. Exp. Ther.	2003	Activity	%	SLCO2B1	SLCO	undefined	uptake
CHEMBL2077871	TP_TRANSPORTER: uptake in OATP-C-expressing HEK293 cells	F	cell-based format	Biochem. Biophys. Res. Commun.	2000	Activity		SLCO1B1	SLCO	undefined	uptake
CHEMBL2077873	TP_TRANSPORTER: inhibition of Taurocholate uptake (Ursodeoxycholate:10 micro;M) in NTCP-expressing HeLa cells	F	cell-based format	Drug Metab. Dispos.	2005	Activity	%	SLC10A1	SLC10	undefined	uptake
CHEMBL2077874	TP_TRANSPORTER: uptake in Xenopus laevis oocytes	F	cell-based format	Exp. Eye Res.	2005	Km	nM	SLCO4A1	SLCO	undefined	uptake
CHEMBL2077884	TP_TRANSPORTER: uptake in OAT1-MDCK cells	F	cell-based format	Am. J. Physiol. Renal Physiol.	2003	Activity		SLC22A6	SLC22	undefined	uptake
CHEMBL2077885	TP_TRANSPORTER: uptake in Xenopus laevis oocytes	F	cell-based format	FEBS Lett.	1998	Km	nM	SLCO1A2	SLCO	undefined	uptake
CHEMBL2077886	TP_TRANSPORTER: inhibition of Taurocholate uptake (Taurochorate: 10 uM, UDCA: 200 uM) in Xenopus laevis oocytes	F	cell-based format	Gastroenterology	1995	Activity	%	SLCO1A2	SLCO	undefined	uptake
CHEMBL2077887	TP_TRANSPORTER: inhibition of Gly-Sar uptake (Gly-Sar: 5 uM) in Caco-2 cells	F	cell-based format	J. Biol. Chem.	1995	IC50	nM	SLC15A1	SLC15	undefined	uptake
CHEMBL2077891	TP_TRANSPORTER: inhibition of DHEAS uptake (DHEAS: 5 uM, TUDC: 100 uM) in Xenopus laevis oocytes	F	cell-based format	FEBS Lett.	1998	Inhibition	%	SLCO1A2	SLCO	undefined	uptake
CHEMBL2077892	TP_TRANSPORTER: inhibition of BSP uptake (BSP: 10 uM, TUDC: 100 uM) in Xenopus laevis oocytes	F	cell-based format	Gastroenterology	1995	Activity	%	SLCO1A2	SLCO	undefined	uptake
CHEMBL2077893	TP_TRANSPORTER: inhibition of BSP uptake (BSP: 10 uM, CA: 100 uM) in Xenopus laevis oocytes	F	cell-based format	Gastroenterology	1995	Activity	%	SLCO1A2	SLCO	undefined	uptake
CHEMBL2077897	TP_TRANSPORTER: uptake in Xenopus laevis oocytes	F	cell-based format	Exp. Eye Res.	2005	Km	nM	SLCO2B1	SLCO	undefined	uptake
CHEMBL2077898	TP_TRANSPORTER: uptake in Xenopus laevis oocytes	F	cell-based format	Toxicol. Appl. Pharmacol.	2005	Km	nM	SLCO1B3	SLCO	undefined	uptake
CHEMBL2077899	TP_TRANSPORTER: uptake in OATP1B3-expressing Tet-on HeLa cells	F	cell-based format	Drug Metab. Dispos.	2005	Activity		SLCO1B3	SLCO	undefined	uptake
CHEMBL2077900	TP_TRANSPORTER: inhibition of MTX uptake (MTX: 1 uM, BSP: 100 uM) in Xenopus laevis oocytes	F	cell-based format	Gastroenterology	2001	Activity		SLCO1B3	SLCO	undefined	uptake
CHEMBL2077908	TP_TRANSPORTER: uptake in OCT2-expressing S2 cells	F	cell-based format	J. Pharmacol. Exp. Ther.	2002	Km	nM	SLC22A2	SLC22	undefined	uptake
CHEMBL2077910	TP_TRANSPORTER: inhibition of TEA uptake (TEA: 60 uM, Guanidine: 5000 uM) in Xenopus laevis oocytes	F	cell-based format	J. Pharmacol. Exp. Ther.	1999	Activity	%	SLC22A4	SLC22	undefined	uptake
CHEMBL2077918	TP_TRANSPORTER: inhibition of estrone-3-sulfate uptake (Estrone-3-sulfate: 9.2 nM) by Troglitazone at a concentration of 10uM in OATP-C-expressing Xenopus oocytes	F	cell-based format	Drug Metab. Dispos.	2004	Inhibition	%	SLCO1B1	SLCO	undefined	uptake
CHEMBL2077919	TP_TRANSPORTER: inhibition of Taurocholate uptake (Taurocholate: 0.5 uM, Simvastatin: 50 uM) in OATP-C-expressing 293c18 cells	F	cell-based format	J. Biol. Chem.	1999	Activity		SLCO1B1	SLCO	undefined	uptake
CHEMBL2077920	TP_TRANSPORTER: inhibition of Pravastatin uptake (Pravastatin: 0.5 uM, Simvastatin: 50 uM) in OATP-C-expressing 293c18 cells	F	cell-based format	J. Biol. Chem.	1999	Activity		SLCO1B1	SLCO	undefined	uptake
CHEMBL2077923	TP_TRANSPORTER: uptake in Xenopus laevis oocytes	F	cell-based format	Biochem. Biophys. Res. Commun.	1997	Activity		SLC15A1	SLC15	undefined	uptake
CHEMBL2077924	TP_TRANSPORTER: uptake in Caco-2 cells	F	cell-based format	Pharm. Res.	1998	Km	nM	SLC15A1	SLC15	undefined	uptake
CHEMBL2077925	TP_TRANSPORTER: trans-stimulation of Sulpiride uptake (Sulpiride: 100 uM, Captopril: 1000 uM) in Caco-2 cells	F	cell-based format	Biol. Pharm. Bull.	2002	Activity	%	SLC15A1	SLC15	undefined	uptake
CHEMBL2077926	TP_TRANSPORTER: inhibition of E1S uptake (SN38 10 u M) in OATP1B1-expressing HEK293 cells	F	cell-based format	Drug Metab. Dispos.	2004	Activity	%	SLCO1B1	SLCO	undefined	uptake
CHEMBL2077927	TP_TRANSPORTER: inhibition of E1S uptake (E1S: 0.004 uM, des-tyrosine DADLE: 1000 uM) in Xenopus laevis oocytes	F	cell-based format	J. Pharm. Pharmacol.	2003	Activity	%	SLCO1B1	SLCO	undefined	uptake
CHEMBL2077928	TP_TRANSPORTER: inhibition of E1S uptake (E1S: 0.004 uM, Gly5: 5000 uM) in Xenopus laevis oocytes	F	cell-based format	J. Pharm. Pharmacol.	2003	Activity		SLCO1B1	SLCO	undefined	uptake
CHEMBL2077929	TP_TRANSPORTER: inhibition of E1S uptake (E1S: 0.004 uM, BSP: 50 uM) in Xenopus laevis oocytes	F	cell-based format	J. Pharm. Pharmacol.	2003	Activity	%	SLCO1B1	SLCO	undefined	uptake
CHEMBL2077940	TP_TRANSPORTER: inhibition of E1S uptake (E1S: 0.05 uM, TEA: 5 uM) in Xenopus laevis oocytes	F	cell-based format	Mol. Pharmacol.	2001	Activity		SLC22A8	SLC22	undefined	uptake
CHEMBL2077941	TP_TRANSPORTER: inhibition of E1S uptake (E1S: 0.05 uM, Ibuprofen: 5 uM) in Xenopus laevis oocytes	F	cell-based format	Mol. Pharmacol.	2001	Activity		SLC22A8	SLC22	undefined	uptake
CHEMBL2077948	TP_TRANSPORTER: inhibition of PGE2 uptake (PGE2: 0.015 uM) by Prostaglandin F2alpha at 0.15uM in Xenopus laevis oocytes	F	cell-based format	Am. J. Physiol. Renal Physiol.	2003	Activity	%	SLCO3A1	SLCO	undefined	uptake
CHEMBL2077954	TP_TRANSPORTER: inhibition of MPP+ uptake (MPP+: 0.25 uM) in OCT3-expressing HEK293 cells	F	cell-based format	Br. J. Pharmacol.	2002	IC50	nM	SLC22A3	SLC22	undefined	uptake
CHEMBL2077959	TP_TRANSPORTER: uptake in PGT-expressing HeLa cells	F	cell-based format	J. Clin. Invest.	1996	K1/2	uM	SLCO2A1	SLCO	undefined	uptake
CHEMBL2077972	TP_TRANSPORTER: inhibition of TEA uptake (TEA: 5 uM, GPFX: 2500 uM) in OCT2A-expressing HEK293 cells	F	cell-based format	J. Am. Soc. Nephrol.	2002	Activity		SLC22A2	SLC22	undefined	uptake
CHEMBL2077975	TP_TRANSPORTER: uptake in membrane vesicle from OCTN2-expressing HEK 293 cell	F	cell membrane format	Biochim. Biophys. Acta	2001	Km	nM	SLC22A5	SLC22	undefined	uptake
CHEMBL2077976	TP_TRANSPORTER: inhibition of carnitine transport by Carnitine-related compound-9A at 20uM in Xenopus laevis oocytes	F	cell-based format	J. Biol. Chem.	2002	Activity	%	SLC22A5	SLC22	undefined	undefined
CHEMBL2078061	TP_TRANSPORTER: uptake, D-Carnitine in OCTN2-expressing HEK293 cells	F	cell-based format	J. Pharmacol. Exp. Ther.	1999	Km	nM	SLC22A5	SLC22	undefined	uptake
CHEMBL2078062	TP_TRANSPORTER: uptake in RBE4 cells	F	cell-based format	Brain Res.	2003	Km	nM	SLC22A5	SLC22	undefined	uptake
CHEMBL2078063	TP_TRANSPORTER: uptake in OCTN2-expressing HeLa cells	F	cell-based format	J. Biol. Chem.	2000	Activity		SLC22A5	SLC22	undefined	uptake
CHEMBL2078064	TP_TRANSPORTER: uptake in OCTN2-expressing HRPE cells	F	cell-based format	J. Pharmacol. Exp. Ther.	1999	Activity		SLC22A5	SLC22	undefined	uptake
CHEMBL2078065	TP_TRANSPORTER: uptake in Caco-2 cells	F	cell-based format	Am. J. Physiol. Gastrointest. Liver Physiol.	2003	Km	nM	SLC22A5	SLC22	undefined	uptake
CHEMBL2078066	TP_TRANSPORTER: inhibition of carnitine uptake by Carnitine-related compound-5A at 20uM in Xenopus laevis oocytes	F	cell-based format	J. Biol. Chem.	2002	Activity	%	SLC22A5	SLC22	undefined	uptake
CHEMBL2078067	TP_TRANSPORTER: inhibition of carnitine uptake by Carnitine-related compound-4A at 20uM in Xenopus laevis oocytes	F	cell-based format	J. Biol. Chem.	2002	Activity	%	SLC22A5	SLC22	undefined	uptake
CHEMBL2078068	TP_TRANSPORTER: inhibition of carnitine uptake by Carnitine-related compound-2A at 20uM in Xenopus laevis oocytes	F	cell-based format	J. Biol. Chem.	2002	Activity	%	SLC22A5	SLC22	undefined	uptake
CHEMBL2078069	TP_TRANSPORTER: inhibition of carnitine uptake by Carnitine-related compound-14 at 20uM in Xenopus laevis oocytes	F	cell-based format	J. Biol. Chem.	2002	Activity	%	SLC22A5	SLC22	undefined	uptake
CHEMBL2078070	TP_TRANSPORTER: inhibition of carnitine uptake by Carnitine-related compound-13 at 20uM in Xenopus laevis oocytes	F	cell-based format	J. Biol. Chem.	2002	Activity	%	SLC22A5	SLC22	undefined	uptake
CHEMBL2078071	TP_TRANSPORTER: inhibition of carnitine uptake by Carnitine-related compound-10A at 20uM in Xenopus laevis oocytes	F	cell-based format	J. Biol. Chem.	2002	Activity	%	SLC22A5	SLC22	undefined	uptake
CHEMBL2078072	TP_TRANSPORTER: inhibition of carnitine transport by Carnitine-related compound-8A at 20uM in Xenopus laevis oocytes	F	cell-based format	J. Biol. Chem.	2002	Activity	%	SLC22A5	SLC22	undefined	undefined
CHEMBL2078073	TP_TRANSPORTER: inhibition of carnitine transport by Carnitine-related compound-7A at 20uM in Xenopus laevis oocytes	F	cell-based format	J. Biol. Chem.	2002	Activity	%	SLC22A5	SLC22	undefined	undefined
CHEMBL2078074	TP_TRANSPORTER: inhibition of carnitine transport by Carnitine-related compound-3A at 20uM in Xenopus laevis oocytes	F	cell-based format	J. Biol. Chem.	2002	Activity	%	SLC22A5	SLC22	undefined	undefined
CHEMBL2078075	TP_TRANSPORTER: inhibition of TEA uptake (TEA: 20 uM, Nicotine: 5000 uM) in OCTN2-expressing HeLa cells	F	cell-based format	Biochem. Biophys. Res. Commun.	1998	Activity	%	SLC22A5	SLC22	undefined	uptake
CHEMBL2078076	TP_TRANSPORTER: inhibition of TEA uptake (TEA: 20 uM, Methamphetamine: 5000 uM) in OCTN2-expressing HeLa cells	F	cell-based format	Biochem. Biophys. Res. Commun.	1998	Activity	%	SLC22A5	SLC22	undefined	uptake
CHEMBL2078077	TP_TRANSPORTER: inhibition of TEA uptake (TEA: 20 uM, MPP+: 5000 uM) in OCTN2-expressing HeLa cells	F	cell-based format	Biochem. Biophys. Res. Commun.	1998	Activity	%	SLC22A5	SLC22	undefined	uptake
CHEMBL2078078	TP_TRANSPORTER: inhibition of TEA uptake (TEA: 20 uM, Guanidine: 5000 uM) in OCTN2-expressing HeLa cells	F	cell-based format	Biochem. Biophys. Res. Commun.	1998	Activity		SLC22A5	SLC22	undefined	uptake
CHEMBL2078079	TP_TRANSPORTER: inhibition of TEA uptake (TEA: 20 uM, Cimetidine: 5000 uM) in OCTN2-expressing HeLa cells	F	cell-based format	Biochem. Biophys. Res. Commun.	1998	Activity	%	SLC22A5	SLC22	undefined	uptake
CHEMBL2078080	TP_TRANSPORTER: inhibition of TEA uptake (TEA: 20 uM, Choline: 5000 uM) in OCTN2-expressing HeLa cells	F	cell-based format	Biochem. Biophys. Res. Commun.	1998	Activity	%	SLC22A5	SLC22	undefined	uptake
CHEMBL2078081	TP_TRANSPORTER: inhibition of TEA uptake (TEA: 20 uM, Amphetamine: 5000 uM) in OCTN2-expressing HeLa cells	F	cell-based format	Biochem. Biophys. Res. Commun.	1998	Activity		SLC22A5	SLC22	undefined	uptake
CHEMBL2078082	TP_TRANSPORTER: inhibition of TEA uptake (TEA: 20 uM Procainamide: 5000 uM) in OCTN2-expressing HeLa cells	F	cell-based format	Biochem. Biophys. Res. Commun.	1998	Activity	%	SLC22A5	SLC22	undefined	uptake
CHEMBL2078083	TP_TRANSPORTER: inhibition of Carnitine uptake (Carnitine: 0.025 uM, TEA: 2000 uM) in OCTN2-expressing HRPE cells	F	cell-based format	J. Pharmacol. Exp. Ther.	1999	Activity	%	SLC22A5	SLC22	undefined	uptake
CHEMBL2078084	TP_TRANSPORTER: inhibition of Carnitine uptake (Carnitine: 0.025 uM, MPTP: 2000 uM) in OCTN2-expressing HRPE cells	F	cell-based format	J. Pharmacol. Exp. Ther.	1999	Activity	%	SLC22A5	SLC22	undefined	uptake
CHEMBL2078085	TP_TRANSPORTER: inhibition of Carnitine uptake (Carnitine: 0.025 uM, Desipramine: 500 uM) in OCTN2-expressing HRPE cells	F	cell-based format	J. Pharmacol. Exp. Ther.	1999	Activity	%	SLC22A5	SLC22	undefined	uptake
CHEMBL2078086	TP_TRANSPORTER: inhibition of Carnitine uptake (Carnitine: 0.025 uM, Choline: 2000 uM) in OCTN2-expressing HRPE cells	F	cell-based format	J. Pharmacol. Exp. Ther.	1999	Activity	%	SLC22A5	SLC22	undefined	uptake
CHEMBL2078087	TP_TRANSPORTER: inhibition of Carnitine uptake (Carnitine: 0.02 uM, PCG: 2500 uM) in OCTN2-expressing HeLa cells	F	cell-based format	J. Biol. Chem.	2000	Activity		SLC22A5	SLC22	undefined	uptake
CHEMBL2078088	TP_TRANSPORTER: inhibition of Carnitine uptake (Carnitine: 0.02 uM, Cyclacillin: 2500 uM) in OCTN2-expressing HeLa cells	F	cell-based format	J. Biol. Chem.	2000	Activity		SLC22A5	SLC22	undefined	uptake
CHEMBL2078089	TP_TRANSPORTER: inhibition of Carnitine uptake (Carnitine: 0.02 uM, Cephradine: 2500 uM) in OCTN2-expressing HeLa cells	F	cell-based format	J. Biol. Chem.	2000	Activity		SLC22A5	SLC22	undefined	uptake
CHEMBL2078090	TP_TRANSPORTER: inhibition of Carnitine uptake (Carnitine: 0.02 uM, Cephalexin: 2500 uM) in OCTN2-expressing HeLa cells	F	cell-based format	J. Biol. Chem.	2000	Activity		SLC22A5	SLC22	undefined	uptake
CHEMBL2078091	TP_TRANSPORTER: inhibition of Carnitine uptake (Carnitine: 0.02 uM, Ceftazidime: 2500 uM) in OCTN2-expressing HeLa cells	F	cell-based format	J. Biol. Chem.	2000	Activity		SLC22A5	SLC22	undefined	uptake
CHEMBL2078092	TP_TRANSPORTER: inhibition of Carnitine uptake (Carnitine: 0.02 uM, Cefluprenam: 2500 uM) in OCTN2-expressing HeLa cells	F	cell-based format	J. Biol. Chem.	2000	Activity	%	SLC22A5	SLC22	undefined	uptake
CHEMBL2078093	TP_TRANSPORTER: inhibition of Carnitine uptake (Carnitine: 0.02 uM, Cefixime: 2500 uM) in OCTN2-expressing HeLa cells	F	cell-based format	J. Biol. Chem.	2000	Activity		SLC22A5	SLC22	undefined	uptake
CHEMBL2078094	TP_TRANSPORTER: inhibition of Carnitine uptake (Carnitine: 0.02 uM, Cefdinir: 2500 uM) in OCTN2-expressing HeLa cells	F	cell-based format	J. Biol. Chem.	2000	Activity		SLC22A5	SLC22	undefined	uptake
CHEMBL2078095	TP_TRANSPORTER: inhibition of Carnitine uptake (Carnitine: 0.02 uM, Cefadroxil: 2500 uM) in OCTN2-expressing HeLa cells	F	cell-based format	J. Biol. Chem.	2000	Activity		SLC22A5	SLC22	undefined	uptake
CHEMBL2078096	TP_TRANSPORTER: inhibition of Carnitine uptake (Carnitine: 0.02 uM, Ampicillin: 2500 uM) in OCTN2-expressing HeLa cells	F	cell-based format	J. Biol. Chem.	2000	Activity		SLC22A5	SLC22	undefined	uptake
CHEMBL2078097	TP_TRANSPORTER: inhibition of Carnitine uptake (Carnitine: 0.010? uM, alphaKG: 500 uM) in OCTN2-expressing HEK293 cells	F	cell-based format	J. Pharmacol. Exp. Ther.	1999	Activity		SLC22A5	SLC22	undefined	uptake
CHEMBL2078098	TP_TRANSPORTER: inhibition of Carnitine uptake (Carnitine: 0.010? uM, Verapamil: 500 uM) in OCTN2-expressing HEK293 cells	F	cell-based format	J. Pharmacol. Exp. Ther.	1999	Activity	%	SLC22A5	SLC22	undefined	uptake
CHEMBL2078099	TP_TRANSPORTER: inhibition of Carnitine uptake (Carnitine: 0.010? uM, Valproic acid: 500 uM) in OCTN2-expressing HEK293 cells	F	cell-based format	J. Pharmacol. Exp. Ther.	1999	Activity	%	SLC22A5	SLC22	undefined	uptake
CHEMBL2078100	TP_TRANSPORTER: inhibition of Carnitine uptake (Carnitine: 0.010? uM, Trimethyllysine: 500 uM) in OCTN2-expressing HEK293 cells	F	cell-based format	J. Pharmacol. Exp. Ther.	1999	Activity	%	SLC22A5	SLC22	undefined	uptake
CHEMBL2078101	TP_TRANSPORTER: inhibition of Carnitine uptake (Carnitine: 0.010? uM, TEA: 500 uM) in OCTN2-expressing HEK293 cells	F	cell-based format	J. Pharmacol. Exp. Ther.	1999	Activity	%	SLC22A5	SLC22	undefined	uptake
CHEMBL2078102	TP_TRANSPORTER: inhibition of Carnitine uptake (Carnitine: 0.010? uM, SPLX: 500 uM) in OCTN2-expressing HEK293 cells	F	cell-based format	J. Pharmacol. Exp. Ther.	1999	Activity		SLC22A5	SLC22	undefined	uptake
CHEMBL2078103	TP_TRANSPORTER: inhibition of Carnitine uptake (Carnitine: 0.010? uM, S-methylmethionine sufonium: 500 uM) in OCTN2-expressing HEK293 cells	F	cell-based format	J. Pharmacol. Exp. Ther.	1999	Activity	%	SLC22A5	SLC22	undefined	uptake
CHEMBL2078104	TP_TRANSPORTER: inhibition of Carnitine uptake (Carnitine: 0.010? uM, Quinine: 500 uM) in OCTN2-expressing HEK293 cells	F	cell-based format	J. Pharmacol. Exp. Ther.	1999	Activity	%	SLC22A5	SLC22	undefined	uptake
CHEMBL2078105	TP_TRANSPORTER: inhibition of Carnitine uptake (Carnitine: 0.010? uM, Quinidine: 500 uM) in OCTN2-expressing HEK293 cells	F	cell-based format	J. Pharmacol. Exp. Ther.	1999	Activity	%	SLC22A5	SLC22	undefined	uptake
CHEMBL2078106	TP_TRANSPORTER: inhibition of Carnitine uptake (Carnitine: 0.010? uM, Pyrilamine: 500 uM) in OCTN2-expressing HEK293 cells	F	cell-based format	J. Pharmacol. Exp. Ther.	1999	Activity	%	SLC22A5	SLC22	undefined	uptake
CHEMBL2078107	TP_TRANSPORTER: inhibition of Carnitine uptake (Carnitine: 0.010? uM, Procainamide: 500 uM) in OCTN2-expressing HEK293 cells	F	cell-based format	J. Pharmacol. Exp. Ther.	1999	Activity	%	SLC22A5	SLC22	undefined	uptake
CHEMBL2078108	TP_TRANSPORTER: inhibition of Carnitine uptake (Carnitine: 0.010? uM, Probenecid: 500 uM) in OCTN2-expressing HEK293 cells	F	cell-based format	J. Pharmacol. Exp. Ther.	1999	Activity	%	SLC22A5	SLC22	undefined	uptake
CHEMBL2078109	TP_TRANSPORTER: inhibition of Carnitine uptake (Carnitine: 0.010? uM, Pivalate: 500 uM) in OCTN2-expressing HEK293 cells	F	cell-based format	J. Pharmacol. Exp. Ther.	1999	Activity		SLC22A5	SLC22	undefined	uptake
CHEMBL2078110	TP_TRANSPORTER: inhibition of Carnitine uptake (Carnitine: 0.010? uM, PAH: 500 uM) in OCTN2-expressing HEK293 cells	F	cell-based format	J. Pharmacol. Exp. Ther.	1999	Activity		SLC22A5	SLC22	undefined	uptake
CHEMBL2078111	TP_TRANSPORTER: inhibition of Carnitine uptake (Carnitine: 0.010? uM, OFLX: 500 uM) in OCTN2-expressing HEK293 cells	F	cell-based format	J. Pharmacol. Exp. Ther.	1999	Activity	%	SLC22A5	SLC22	undefined	uptake
CHEMBL2078112	TP_TRANSPORTER: inhibition of Carnitine uptake (Carnitine: 0.010? uM, Norfloxacin: 500 uM) in OCTN2-expressing HEK293 cells	F	cell-based format	J. Pharmacol. Exp. Ther.	1999	Activity		SLC22A5	SLC22	undefined	uptake
CHEMBL2078113	TP_TRANSPORTER: inhibition of Carnitine uptake (Carnitine: 0.010? uM, Nicotine: 500 uM) in OCTN2-expressing HEK293 cells	F	cell-based format	J. Pharmacol. Exp. Ther.	1999	Activity	%	SLC22A5	SLC22	undefined	uptake
CHEMBL2078114	TP_TRANSPORTER: inhibition of Carnitine uptake (Carnitine: 0.010? uM, Nicotinate: 500 uM) in OCTN2-expressing HEK293 cells	F	cell-based format	J. Pharmacol. Exp. Ther.	1999	Activity		SLC22A5	SLC22	undefined	uptake
CHEMBL2078115	TP_TRANSPORTER: inhibition of Carnitine uptake (Carnitine: 0.010? uM, NMN: 500 uM) in OCTN2-expressing HEK293 cells	F	cell-based format	J. Pharmacol. Exp. Ther.	1999	Activity		SLC22A5	SLC22	undefined	uptake
CHEMBL2078116	TP_TRANSPORTER: inhibition of Carnitine uptake (Carnitine: 0.010? uM, MPP+: 100 uM) in OCTN2-expressing HEK293 cells	F	cell-based format	J. Pharmacol. Exp. Ther.	1999	Activity	%	SLC22A5	SLC22	undefined	uptake
CHEMBL2078117	TP_TRANSPORTER: inhibition of Carnitine uptake (Carnitine: 0.010? uM, LFLX: 500 uM) in OCTN2-expressing HEK293 cells	F	cell-based format	J. Pharmacol. Exp. Ther.	1999	Activity	%	SLC22A5	SLC22	undefined	uptake
CHEMBL2078118	TP_TRANSPORTER: inhibition of Carnitine uptake (Carnitine: 0.010? uM, Guanidine: 500 uM) in OCTN2-expressing HEK293 cells	F	cell-based format	J. Pharmacol. Exp. Ther.	1999	Activity		SLC22A5	SLC22	undefined	uptake
CHEMBL2078119	TP_TRANSPORTER: inhibition of Carnitine uptake (Carnitine: 0.010? uM, Gly-Sar: 500 uM) in OCTN2-expressing HEK293 cells	F	cell-based format	J. Pharmacol. Exp. Ther.	1999	Activity		SLC22A5	SLC22	undefined	uptake
CHEMBL2078120	TP_TRANSPORTER: inhibition of Carnitine uptake (Carnitine: 0.010? uM, GPFX: 500 uM) in OCTN2-expressing HEK293 cells	F	cell-based format	J. Pharmacol. Exp. Ther.	1999	Activity	%	SLC22A5	SLC22	undefined	uptake
CHEMBL2078121	TP_TRANSPORTER: inhibition of Carnitine uptake (Carnitine: 0.010? uM, Furosemide: 500 uM) in OCTN2-expressing HEK293 cells	F	cell-based format	J. Pharmacol. Exp. Ther.	1999	Activity		SLC22A5	SLC22	undefined	uptake
CHEMBL2078122	TP_TRANSPORTER: inhibition of Carnitine uptake (Carnitine: 0.010? uM, Emetine: 500 uM) in OCTN2-expressing HEK293 cells	F	cell-based format	J. Pharmacol. Exp. Ther.	1999	Activity	%	SLC22A5	SLC22	undefined	uptake
CHEMBL2078123	TP_TRANSPORTER: inhibition of Carnitine uptake (Carnitine: 0.010? uM, Creatinine: 500 uM) in OCTN2-expressing HEK293 cells	F	cell-based format	J. Pharmacol. Exp. Ther.	1999	Activity		SLC22A5	SLC22	undefined	uptake
CHEMBL2078124	TP_TRANSPORTER: inhibition of Carnitine uptake (Carnitine: 0.010? uM, Creatine: 500 uM) in OCTN2-expressing HEK293 cells	F	cell-based format	J. Pharmacol. Exp. Ther.	1999	Activity		SLC22A5	SLC22	undefined	uptake
CHEMBL2078132	TP_TRANSPORTER: uptake in OATP-C-expressing HEK293 cells	F	cell-based format	J. Biol. Chem.	2001	Km	nM	SLCO1B1	SLCO	undefined	uptake
CHEMBL2078133	TP_TRANSPORTER: inhibition of estradiol-17beta-glucuronide uptake(estradiol-17beta-glucuronide:0.02uM) in OATP1B1-expressing HEK293 cells	F	cell-based format	Drug Metab. Dispos.	2005	IC50	nM	SLCO1B1	SLCO	undefined	uptake
CHEMBL2078134	TP_TRANSPORTER: uptake in Xenopus laevis oocytes	F	cell-based format	Am. J. Physiol. Renal Physiol.	2003	Km	nM	SLCO3A1	SLCO	undefined	uptake
CHEMBL2078139	TP_TRANSPORTER: inhibition of MTX uptake in OAT3-expressing S2 cells	F	cell-based format	J. Pharmacol. Exp. Ther.	2002	Ki	nM	SLC22A8	SLC22	undefined	uptake
CHEMBL2078140	TP_TRANSPORTER: inhibition of Estrone sulfate uptake in OAT3-expressing S2 cells	F	cell-based format	Eur. J. Pharmacol.	2002	Ki	nM	SLC22A8	SLC22	undefined	uptake
CHEMBL2078141	TP_TRANSPORTER: inhibition of pyruvate uptake in Xenopus laevis oocytes	F	cell-based format	J. Biol. Chem.	1998	Activity	%	SLC16A7	SLC16	undefined	uptake
CHEMBL2078144	TP_TRANSPORTER: inhibition of PAH uptake in OAT1-expressing S2 cells	F	cell-based format	Eur. J. Pharmacol.	2002	Ki	nM	SLC22A6	SLC22	undefined	uptake
CHEMBL2078145	TP_TRANSPORTER: inhibition of Taurocholate uptake in NTCP-expressing HeLa cells	F	cell-based format	J. Pharmacol. Exp. Ther.	1999	IC50	nM	SLC10A1	SLC10	undefined	uptake
CHEMBL2078179	TP_TRANSPORTER: inhibition of Carnitine uptake (Carnitine: 0.010? uM, Actinomycin D: 100 uM) in OCTN2-expressing HEK293 cells	F	cell-based format	J. Pharmacol. Exp. Ther.	1999	Activity	%	SLC22A5	SLC22	undefined	uptake
CHEMBL2078180	TP_TRANSPORTER: inhibition of Carnitine uptake (Carnitine: 0.010? uM, AZT: 500 uM) in OCTN2-expressing HEK293 cells	F	cell-based format	J. Pharmacol. Exp. Ther.	1999	Activity		SLC22A5	SLC22	undefined	uptake
CHEMBL2078181	TP_TRANSPORTER: uptake in OCT3-expressing 293 cells	F	cell-based format	J. Pharmacol. Exp. Ther.	2003	Km	nM	SLC22A3	SLC22	undefined	uptake
CHEMBL2078182	TP_TRANSPORTER: inhibition of MPP+ uptake in OCT3-expressing HEK293 cells	F	cell-based format	Mol. Pharmacol.	1999	Ki	nM	SLC22A3	SLC22	undefined	uptake
CHEMBL2078183	TP_TRANSPORTER: inhibition of MPP+ uptake (MPP+: 0.1? uM, cimetidine: 100 uM) in OCT3-expressing HEK293 cells	F	cell-based format	Nat. Neurosci.	1998	Activity		SLC22A3	SLC22	undefined	uptake
CHEMBL2078481	TP_TRANSPORTER: inhibition of MPP+ uptake (MPP+: 0.25 uM) in OCT1-expressing HEK293 cells	F	cell-based format	Br. J. Pharmacol.	2002	IC50	nM	SLC22A1	SLC22	undefined	uptake
CHEMBL2078482	TP_TRANSPORTER: inhibition of MPP+ uptake (MPP+: 0.25 uM) in OCT2-expressing HEK293 cells	F	cell-based format	Br. J. Pharmacol.	2002	IC50	nM	SLC22A2	SLC22	undefined	uptake
CHEMBL2078490	TP_TRANSPORTER: inhibition of Estrone sulfate uptake in OAT4-expressing S2 cells	F	cell-based format	Eur. J. Pharmacol.	2002	Ki	nM	SLC22A11	SLC22	undefined	uptake
CHEMBL2078491	TP_TRANSPORTER: inhibition of PGE2 uptake in PGT-expressing HeLa cells	F	cell-based format	Am. J. Physiol. Renal Physiol.	2002	Ki	nM	SLCO2A1	SLCO	undefined	uptake
CHEMBL2078549	TP_TRANSPORTER: inhibition of MPP+ uptake in OCT3-expressing HRPE cells	F	cell-based format	Am. J. Physiol. Renal Physiol.	2000	Ki	nM	SLC22A3	SLC22	undefined	uptake
CHEMBL2078558	TP_TRANSPORTER: uptake in OATP8-expressing HEK293 cells	F	cell-based format	J. Biol. Chem.	2001	Km	nM	SLCO1B3	SLCO	undefined	uptake
CHEMBL2078563	TP_TRANSPORTER: cell accumulation in OST-expressing oocytes	F	cell-based format	J. Biol. Chem.	2003	Activity		SLC51A	SLC51	undefined	uptake
CHEMBL2078567	TP_TRANSPORTER: uptake in Xenopus laevis oocytes	F	cell-based format	Hepatology	1997	Activity		SLC10A1	SLC10	undefined	uptake
CHEMBL2078573	TP_TRANSPORTER: inhibition of Gly-Sar uptake (Gly-Sar: 20 uM) in PEPT1-expressing CHO cells	F	cell-based format	J. Pharm. Sci	1999	IC50	nM	SLC15A1	SLC15	undefined	uptake
CHEMBL2089938	Activity at vesicular monoamine transporter 2 at 10 uM	B	single protein format	J. Med. Chem.	2012	Activity	%	SLC18A2	SLC18	undefined	undefined
CHEMBL2091432	Inhibition of human 5HT transporter at 5 uM by cell based assay	B	cell-based format	J. Med. Chem.	2012	Inhibition	%	SLC6A4	SLC6	undefined	undefined
CHEMBL2092304	Inhibition of human NE transporter at 5 uM by cell based assay	B	cell-based format	J. Med. Chem.	2012	Inhibition	%	SLC6A2	SLC6	undefined	undefined
CHEMBL2114838	PubChem BioAssay. Dose responses of compounds that inhibit the Choline Transporter (CHT) in a 3H-choline uptake radioactive assay. (Class of assay: confirmatory)	F	assay format			IC50	nM	SLC5A7	SLC5	radiometry method	uptake
CHEMBL2149632	Inhibition of human GlyT1a after 15 mins	B	single protein format	ACS Med. Chem. Lett.	2010	IC50	nM	SLC6A9	SLC6	undefined	undefined
CHEMBL2154118	Partial inhibition of human OCT2 expressed in HEK-293-Flp-In cells at 20 uM incubated for 3 mins by ASP+ substrate uptake assay	A	cell-based format	J. Med. Chem.	2011	Inhibition		SLC22A2	SLC22	fluorescence method	uptake
CHEMBL2154119	Inhibition of human OCT2 expressed in HEK-293-Flp-In cells at 500 uM incubated for 3 mins by ASP+ substrate uptake assay	A	cell-based format	J. Med. Chem.	2011	Inhibition		SLC22A2	SLC22	fluorescence method	uptake
CHEMBL2154120	Inhibition of human OCT2 expressed in HEK-293-Flp-In cells incubated for 3 mins by ASP+ substrate uptake assay	A	cell-based format	J. Med. Chem.	2011	IC50	nM	SLC22A2	SLC22	fluorescence method	uptake
CHEMBL2154122	Inhibition of human OCT1 expressed in HEK-293-Flp-In cells incubated for 3 mins by ASP+ substrate uptake assay	A	cell-based format	J. Med. Chem.	2011	IC50	nM	SLC22A1	SLC22	fluorescence method	uptake
CHEMBL2154123	Inhibition of human MATE1 expressed in HEK-293-Flp-In cells incubated for 3 mins by ASP+ substrate uptake assay	A	cell-based format	J. Med. Chem.	2011	IC50	nM	SLC47A1	SLC47	fluorescence method	uptake
CHEMBL2154124	Inhibition of human MATE2-K expressed in HEK-293-Flp-In cells incubated for 3 mins by ASP+ substrate uptake assay	A	cell-based format	J. Med. Chem.	2011	IC50	nM	SLC47A2	SLC47	fluorescence method	uptake
CHEMBL2154254	Transport mediated by human OATP1B1 butyrate treated stably transfected in dog MDCK2 cells at 10 uM after 3 hrs by scintillation counting	B	cell-based format	J. Med. Chem.	2011	Activity		SLCO1B1	SLCO	radiometry method	undefined
CHEMBL2154255	Transport mediated by human OATP1B3 stably transfected in butyrate treated dog MDCK2 cells at 10 uM after 3 hrs by scintillation counting	B	cell-based format	J. Med. Chem.	2011	Activity		SLCO1B3	SLCO	radiometry method	undefined
CHEMBL2154722	Transport by human OATP1B1 stably transfected in butyrate treated dog MDCK2 cells at 10 uM after 3 hrs by scintillation counting in presence of 100 uM OATP inhibitor sulfobromophthalein	B	cell-based format	J. Med. Chem.	2011	Activity		SLCO1B1	SLCO	radiometry method	undefined
CHEMBL2154723	Transport by human OATP1B3 stably transfected in butyrate treated dog MDCK2 cells at 10 uM after 3 hrs by scintillation counting in presence of 100 uM OATP inhibitor sulfobromophthalein	B	cell-based format	J. Med. Chem.	2011	Activity		SLCO1B3	SLCO	radiometry method	undefined
CHEMBL2156225	Inhibition of human DAT at 10 uM by radioligand displacement assay	B	single protein format	Bioorg. Med. Chem. Lett.	2012	Inhibition	%	SLC6A3	SLC6	radiometry method	binding
CHEMBL2156237	Inhibition of human NET at 10 uM by radioligand displacement assay	B	single protein format	Bioorg. Med. Chem. Lett.	2012	Inhibition	%	SLC6A2	SLC6	radiometry method	binding
CHEMBL2161356	Inhibition of [3H]MTX transport at human PCFT expressed in Chinese hamster R2 cells at pH 5.5 by Dixon plot	B	cell-based format	J. Med. Chem.	2012	Ki	nM	SLC46A1	SLC46	radiometry method	uptake
CHEMBL2161357	Inhibition of [3H]MTX transport at human PCFT expressed in Chinese hamster R2 cells at pH 6.8 by Dixon plot	B	cell-based format	J. Med. Chem.	2012	Ki	nM	SLC46A1	SLC46	radiometry method	uptake
CHEMBL2161358	Ratio of Ki for human PCFT at pH 6.8 to Ki for human PCFT at pH 5.5 by [3H]MTX transport assay	B	single protein format	J. Med. Chem.	2012	Ratio Ki		SLC46A1	SLC46	radiometry method	uptake
CHEMBL2161764	Binding affinity to recombinant GLUT1 expressed in Xenopus oocytes assessed as inhibition of [14C]glucose uptake after 20 mins by liquid scintillation counting	B	cell-based format	J. Med. Chem.	2012	Inhibition		SLC2A1	SLC2	radiometry method	uptake
CHEMBL2161765	Binding affinity to recombinant GLUT2 expressed in Xenopus oocytes assessed as inhibition of [14C]glucose uptake after 20 mins by liquid scintillation counting	B	cell-based format	J. Med. Chem.	2012	ED50	mM	SLC2A2	SLC2	radiometry method	uptake
CHEMBL2162149	Binding affinity to norepinephrine transporter at 10 uM	B	single protein format	Bioorg. Med. Chem. Lett.	2012	Inhibition		SLC6A2	SLC6	undefined	binding
CHEMBL2162521	Inhibition of human SGLT1 expressed in COS7 cells assessed as reduction of [14C]-AMG uptake	B	cell-based format	Bioorg. Med. Chem.	2012	IC50	nM	SLC5A1	SLC5	radiometry method	uptake
CHEMBL2162522	Inhibition of human SGLT2 expressed in COS7 cells assessed as reduction of [14C]-AMG uptake	B	cell-based format	Bioorg. Med. Chem.	2012	IC50	nM	SLC5A2	SLC5	radiometry method	uptake
CHEMBL2166119	Binding affinity to DAT at 10 uM by radioligand binding assay	B	single protein format	Bioorg. Med. Chem. Lett.	2012	Inhibition	%	SLC6A3	SLC6	radiometry method	binding
CHEMBL2166283	Drug uptake by human hepatic OATP1B1 transporters expressed in HEK cells at 1 uM relative to control	A	cell-based format	J. Med. Chem.	2012	FC		SLCO1B1	SLCO	undefined	uptake
CHEMBL2166284	Drug uptake by human hepatic OATP1B3 transporters expressed in HEK cells at 1 uM relative to control	A	cell-based format	J. Med. Chem.	2012	FC		SLCO1B3	SLCO	undefined	uptake
CHEMBL2166285	Drug uptake by human hepatic OATP2B1 transporters expressed in HEK cells at 1 uM relative to control	A	cell-based format	J. Med. Chem.	2012	FC		SLCO2B1	SLCO	undefined	uptake
CHEMBL2166667	Inhibition of SERT at 1 uM	B	single protein format	Bioorg. Med. Chem. Lett.	2012	Inhibition	%	SLC6A4	SLC6	undefined	undefined
CHEMBL2166676	Inhibition of DAT at 1 uM	B	single protein format	Bioorg. Med. Chem. Lett.	2012	Inhibition	%	SLC6A3	SLC6	undefined	undefined
CHEMBL2166677	Inhibition of DAT at 10 uM	B	single protein format	Bioorg. Med. Chem. Lett.	2012	Inhibition	%	SLC6A3	SLC6	undefined	undefined
CHEMBL2166700	Inhibition of SERT at 10 uM	B	single protein format	Bioorg. Med. Chem. Lett.	2012	Inhibition	%	SLC6A4	SLC6	undefined	undefined
CHEMBL2168239	Inhibition of norepinephrine transporter at 10 uM by radioligand binding assay	B	single protein format	J. Med. Chem.	2012	Inhibition		SLC6A2	SLC6	radiometry method	binding
CHEMBL2168576	Inhibition of human dopamine transporter at 10 uM by radioligand displacement assay	B	single protein format	J. Med. Chem.	2012	Inhibition	%	SLC6A3	SLC6	radiometry method	binding
CHEMBL2168578	Inhibition of human norepinephrine transporter at 10 uM by radioligand displacement assay	B	single protein format	J. Med. Chem.	2012	Inhibition	%	SLC6A2	SLC6	radiometry method	binding
CHEMBL2168579	Inhibition of human serotonin transporter at 10 uM by radioligand displacement assay	B	single protein format	J. Med. Chem.	2012	Inhibition	%	SLC6A4	SLC6	radiometry method	binding
CHEMBL2168598	Drug uptake by human hepatic OATP1B1 transporter expressed in HEK293 cells relative to control	A	cell-based format	J. Med. Chem.	2012	FC		SLCO1B1	SLCO	undefined	uptake
CHEMBL2168786	Drug uptake by human hepatic OATP1B3 transporter expressed in HEK293 cells relative to control	A	cell-based format	J. Med. Chem.	2012	FC		SLCO1B3	SLCO	undefined	uptake
CHEMBL2169420	Activity at human liver OATP1B1 expressed in HEK293 Flp-In cells	A	cell-based format	J. Med. Chem.	2012	Km	nM	SLCO1B1	SLCO	undefined	undefined
CHEMBL2169421	Activity at human liver OATP1B3 expressed in HEK293 Flp-In cells	A	cell-based format	J. Med. Chem.	2012	Km	nM	SLCO1B3	SLCO	undefined	undefined
CHEMBL2169422	Activity at human liver OATP2B1 expressed in HEK293 Flp-In cells	A	cell-based format	J. Med. Chem.	2012	Km	nM	SLCO2B1	SLCO	undefined	undefined
CHEMBL2169423	Activity at human liver OATP1B1 expressed in HEK293 Flp-In cells assessed as rate of compound transport per mg of protein	A	cell-based format	J. Med. Chem.	2012	Vmax	pmol/min	SLCO1B1	SLCO	undefined	uptake
CHEMBL2169424	Activity at human liver OATP1B3 expressed in HEK293 Flp-In cells assessed as rate of compound transport per mg of protein	A	cell-based format	J. Med. Chem.	2012	Vmax	pmol/min	SLCO1B3	SLCO	undefined	uptake
CHEMBL2169425	Activity at human liver OATP2B1 expressed in HEK293 Flp-In cells assessed as rate of compound transport per mg of protein	A	cell-based format	J. Med. Chem.	2012	Vmax	pmol/min	SLCO2B1	SLCO	undefined	uptake
CHEMBL2169426	Ratio of Vmax to Km for human liver OATP1B1 expressed in HEK293 Flp-In cells assessed per mg protein	A	cell-based format	J. Med. Chem.	2012	Vmax/Km	uL/min	SLCO1B1	SLCO	undefined	undefined
CHEMBL2169427	Ratio of Vmax to Km for human liver OATP1B3 expressed in HEK293 Flp-In cells assessed per mg protein	A	cell-based format	J. Med. Chem.	2012	Vmax/Km	uL/min	SLCO1B3	SLCO	undefined	undefined
CHEMBL2169428	Ratio of Vmax to Km for human liver OATP2B1 expressed in HEK293 Flp-In cells assessed per mg protein	A	cell-based format	J. Med. Chem.	2012	Vmax/Km	uL/min	SLCO2B1	SLCO	undefined	undefined
CHEMBL2169429	Inhibition of human liver OATP1B1 expressed in HEK293 Flp-In cells assessed as reduction in E17-betaG uptake at 20 uM by scintillation counting	A	cell-based format	J. Med. Chem.	2012	Inhibition	%	SLCO1B1	SLCO	radiometry method	uptake
CHEMBL2169430	Inhibition of human liver OATP1B3 expressed in HEK293 Flp-In cells assessed as reduction in [3H]E17-betaG uptake at 20 uM incubated for 5 mins by scintillation counting	A	cell-based format	J. Med. Chem.	2012	Inhibition	%	SLCO1B3	SLCO	radiometry method	uptake
CHEMBL2169431	Inhibition of human liver OATP2B1 expressed in HEK293 Flp-In cells assessed as reduction in [3H]E3S uptake at 20 uM incubated for 5 mins by scintillation counting	A	cell-based format	J. Med. Chem.	2012	Inhibition	%	SLCO2B1	SLCO	radiometry method	uptake
CHEMBL2169432	Inhibition of human liver OATP1B1 expressed in HEK293 Flp-In cells assessed as reduction in E17-betaG uptake by scintillation counting	A	cell-based format	J. Med. Chem.	2012	Ki	nM	SLCO1B1	SLCO	radiometry method	uptake
CHEMBL2169433	Inhibition of human liver OATP1B3 expressed in HEK293 Flp-In cells assessed as reduction in [3H]E17-betaG uptake incubated for 5 mins by scintillation counting	A	cell-based format	J. Med. Chem.	2012	Ki	nM	SLCO1B3	SLCO	radiometry method	uptake
CHEMBL2169434	Inhibition of human liver OATP2B1 expressed in HEK293 Flp-In cells assessed as reduction in [3H]E3S uptake incubated for 5 mins by scintillation counting	A	cell-based format	J. Med. Chem.	2012	Ki	nM	SLCO2B1	SLCO	radiometry method	uptake
CHEMBL2173336	Inhibition of NHE3 transfected in Chinese hamster PS120 assessed as intracellular pH change up to 16 uM	B	cell-based format	J. Med. Chem.	2012	Inhibition		SLC9A3	SLC9	label free method	functional
CHEMBL2173433	Inhibition of NHE1 in human HT-29 cells assessed as intracellular pH change after 30 mins in presence of plasma protein	B	cell-based format	J. Med. Chem.	2012	Inhibition		SLC9A1	SLC9	label free method	functional
CHEMBL2173434	Inhibition of NHE1 in human platelet rich plasma assessed as reduction of propionate medium induced platelet swelling measured every 6 secs for 5 mins	B	cell-free format	J. Med. Chem.	2012	IC50	nM	SLC9A1	SLC9	undefined	functional
CHEMBL2173435	Inhibition of NHE1 in human HT-29 cells assessed as intracellular pH change after 30 mins	B	cell-based format	J. Med. Chem.	2012	IC50	nM	SLC9A1	SLC9	label free method	functional
CHEMBL2174644	Inhibition of human NET expressed in HEK293 cells assessed as inhibition of noradrenaline reuptake after 30 mins by fluorescence assay	B	cell-based format	J. Med. Chem.	2012	IC50	nM	SLC6A2	SLC6	fluorescence method	uptake
CHEMBL2174645	Inhibition of human SERT expressed in HEK293 cells assessed as inhibition of serotonin reuptake after 30 mins by fluorescence assay	B	cell-based format	J. Med. Chem.	2012	IC50	nM	SLC6A4	SLC6	fluorescence method	uptake
CHEMBL2174646	Inhibition of human DAT expressed in HEK293 cells assessed as inhibition of dopamine reuptake at 0.1 uM after 15 mins by fluorescence assay	B	cell-based format	J. Med. Chem.	2012	Inhibition	%	SLC6A3	SLC6	fluorescence method	uptake
CHEMBL2174647	Inhibition of human NET expressed in HEK293 cells assessed as inhibition of noradrenaline reuptake at 0.1 uM after 15 mins by fluorescence assay	B	cell-based format	J. Med. Chem.	2012	Inhibition	%	SLC6A2	SLC6	fluorescence method	uptake
CHEMBL2174648	Inhibition of human SERT expressed in HEK293 cells assessed as inhibition of serotonin reuptake at 0.1 uM after 15 mins by fluorescence assay	B	cell-based format	J. Med. Chem.	2012	Inhibition	%	SLC6A4	SLC6	fluorescence method	uptake
CHEMBL2174861	Inhibition of human SGLT1 expressed in CHO cells assessed as inhibition of sodium-dependent [14C]methyl-alpha-D-glucopyranoside uptake after 45 mins	B	cell-based format	J. Med. Chem.	2012	IC50	nM	SLC5A1	SLC5	radiometry method	uptake
CHEMBL2174862	Inhibition of human SGLT2 expressed in CHO cells assessed as inhibition of sodium-dependent [14C]methyl-alpha-D-glucopyranoside uptake after 45 mins	B	cell-based format	J. Med. Chem.	2012	IC50	nM	SLC5A2	SLC5	radiometry method	uptake
CHEMBL2175923	Binding affinity to DAT at 1 uM by radioligand displacement assay	B	single protein format	Bioorg. Med. Chem. Lett.	2012	Activity		SLC6A3	SLC6	radiometry method	binding
CHEMBL2176359	Inhibition of human DAT expressed in HEK293 cells assessed as inhibition of dopamine reuptake after 30 mins by fluorescence assay	B	cell-based format	J. Med. Chem.	2012	IC50	nM	SLC6A3	SLC6	fluorescence method	uptake
CHEMBL2176464	Binding affinity to serotonin transporter at 1 uM by radioligand displacement assay	B	single protein format	Bioorg. Med. Chem. Lett.	2012	Activity		SLC6A4	SLC6	radiometry method	binding
CHEMBL2176574	Binding affinity to NET at 1 uM by radioligand displacement assay	B	single protein format	Bioorg. Med. Chem. Lett.	2012	Activity		SLC6A2	SLC6	radiometry method	binding
CHEMBL2182573	Inhibition of SERT	B	single protein format	J. Med. Chem.	2012	IC50	nM	SLC6A4	SLC6	undefined	undefined
CHEMBL2183562	Inhibition of radioligand binding to human SERT at 10 uM	B	single protein format	J. Med. Chem.	2012	Inhibition	%	SLC6A4	SLC6	radiometry method	binding
CHEMBL2183563	Inhibition of radioligand binding to human DAT at 10 uM	B	single protein format	J. Med. Chem.	2012	Inhibition	%	SLC6A3	SLC6	radiometry method	binding
CHEMBL2183564	Inhibition of radioligand binding to human NET at 10 uM	B	single protein format	J. Med. Chem.	2012	Inhibition	%	SLC6A2	SLC6	radiometry method	binding
CHEMBL2184709	Inhibition of human DAT at 10 uM	B	single protein format	J. Med. Chem.	2012	Inhibition	%	SLC6A3	SLC6	undefined	undefined
CHEMBL2184716	Inhibition of human DAT	B	single protein format	J. Med. Chem.	2012	Ki	nM	SLC6A3	SLC6	undefined	undefined
CHEMBL2185768	Binding affinity to NOR transporter	B	single protein format	J. Med. Chem.	2012	Ki	nM	SLC6A2	SLC6	undefined	binding
CHEMBL2185769	Binding affinity to dopamine transporter	B	single protein format	J. Med. Chem.	2012	Ki	nM	SLC6A3	SLC6	undefined	binding
CHEMBL2185770	Binding affinity to SERT	B	single protein format	J. Med. Chem.	2012	Ki	nM	SLC6A4	SLC6	undefined	binding
CHEMBL2186568	Binding affinity to norepinephrine transporter at 100 nM	B	single protein format	J. Med. Chem.	2012	Activity	%	SLC6A2	SLC6	undefined	binding
CHEMBL2188819	Inhibition of serotonin uptake at human SERT at 100 uM	B	single protein format	J. Med. Chem.	2012	Inhibition	%	SLC6A4	SLC6	undefined	uptake
CHEMBL2188824	Inhibition of human SERT at 100 uM	B	single protein format	J. Med. Chem.	2012	Inhibition	%	SLC6A4	SLC6	undefined	undefined
CHEMBL2208514	Antagonist activity at CHT1	F	assay format	J. Med. Chem.	2011	IC50	nM	SLC5A7	SLC5	undefined	undefined
CHEMBL2208544	Inhibition of human GAT1 expressed in tcA201 cells assessed as inhibition of [3H]GABA uptake at 1 mM after 3 mins by scintillation counting	B	cell-based format	J. Med. Chem.	2012	Inhibition		SLC6A1	SLC6	radiometry method	uptake
CHEMBL2208545	Inhibition of human BGT1 expressed in tcA201 cells assessed as inhibition of [3H]GABA uptake at 1 mM after 3 mins by scintillation counting	B	cell-based format	J. Med. Chem.	2012	Inhibition		SLC6A12	SLC6	radiometry method	uptake
CHEMBL2208546	Inhibition of human GAT2 expressed in tcA201 cells assessed as inhibition of [3H]GABA uptake at 1 mM after 3 mins by scintillation counting	B	cell-based format	J. Med. Chem.	2012	Inhibition		SLC6A13	SLC6	radiometry method	uptake
CHEMBL2208547	Inhibition of human GAT3 expressed in tcA201 cells assessed as inhibition of [3H]GABA uptake at 1 mM after 3 mins by scintillation counting	B	cell-based format	J. Med. Chem.	2012	Inhibition		SLC6A11	SLC6	radiometry method	uptake
CHEMBL2208729	Inhibition of DAT	B	single protein format	J. Med. Chem.	2011	IC50	nM	SLC6A3	SLC6	undefined	undefined
CHEMBL2208730	Inhibition of NET	B	single protein format	J. Med. Chem.	2011	IC50	nM	SLC6A2	SLC6	undefined	undefined
CHEMBL2208731	Inhibition of SERT	B	single protein format	J. Med. Chem.	2011	IC50	nM	SLC6A4	SLC6	undefined	undefined
CHEMBL2208891	Binding affinity to DAT	B	single protein format	Bioorg. Med. Chem. Lett.	2012	Ki	nM	SLC6A3	SLC6	undefined	binding
CHEMBL2208895	Displacement of [3H]nisoxetine from human NET expressed in HEK293 cells	B	cell-based format	Bioorg. Med. Chem. Lett.	2012	IC50	nM	SLC6A2	SLC6	radiometry method	binding
CHEMBL2208896	Displacement of [3H]NE from human NET expressed in HEK293 cells	B	cell-based format	Bioorg. Med. Chem. Lett.	2012	IC50	nM	SLC6A2	SLC6	radiometry method	binding
CHEMBL2208897	Displacement of [3H]citalopram from human SERT expressed in HEK293 cells	B	cell-based format	Bioorg. Med. Chem. Lett.	2012	IC50	nM	SLC6A4	SLC6	radiometry method	binding
CHEMBL2208898	Displacement of [3H]WIN35,428 from human DAT expressed in HEK293 cells	B	cell-based format	Bioorg. Med. Chem. Lett.	2012	IC50	nM	SLC6A3	SLC6	radiometry method	binding
CHEMBL2208899	Displacement of [3H]5-HT from human SERT expressed in HEK293 cells	B	cell-based format	Bioorg. Med. Chem. Lett.	2012	IC50	nM	SLC6A4	SLC6	radiometry method	binding
CHEMBL2208900	Displacement of [3H]DA from human DAT expressed in HEK293 cells	B	cell-based format	Bioorg. Med. Chem. Lett.	2012	IC50	nM	SLC6A3	SLC6	radiometry method	binding
CHEMBL2210095	Displacement of [3H]WIN35428 from human recombinant DAT after 1.5 hrs by microbeta scintillation counting analysis	B	single protein format	ACS Med. Chem. Lett.	2012	Ki	nM	SLC6A3	SLC6	radiometry method	binding
CHEMBL2210096	Displacement of [3H]nisoxetine from human recombinant NET after 1.5 hrs by microbeta scintillation counting analysis	B	single protein format	ACS Med. Chem. Lett.	2012	Ki	nM	SLC6A2	SLC6	radiometry method	binding
CHEMBL2210254	Displacement of [3H]nisoxetine from human recombinant norepinephrine transporter expressed in CHO cells at 10 uM after 120 mins	B	cell-based format	Eur. J. Med. Chem.	2012	Inhibition	%	SLC6A2	SLC6	radiometry method	binding
CHEMBL2210255	Displacement of [3H]BTCP from human recombinant dopamine transporter expressed in CHO cells at 10 uM after 120 mins	B	cell-based format	Eur. J. Med. Chem.	2012	Inhibition	%	SLC6A3	SLC6	radiometry method	binding
CHEMBL2210256	Displacement of [3H]imipramine from human recombinant 5-HT transporter expressed in CHO cells at 10 uM after 60 mins	B	cell-based format	Eur. J. Med. Chem.	2012	Inhibition	%	SLC6A4	SLC6	radiometry method	binding
CHEMBL2210355	Binding affinity to DAT	B	single protein format	Bioorg. Med. Chem. Lett.	2012	Ki	nM	SLC6A3	SLC6	undefined	binding
CHEMBL2210550	Displacement of [3H]WIN35428 from human recombinant DAT at 10 uM after 1.5 hrs by microbeta scintillation counting analysis	B	single protein format	ACS Med. Chem. Lett.	2012	Efficacy	%	SLC6A3	SLC6	radiometry method	binding
CHEMBL2210551	Displacement of [3H]nisoxetine from human recombinant NET at 10 uM after 1.5 hrs by microbeta scintillation counting analysis	B	single protein format	ACS Med. Chem. Lett.	2012	Efficacy	%	SLC6A2	SLC6	radiometry method	binding
CHEMBL2210552	Displacement of [3H]citalopram from human recombinant SERT at 10 uM after 1.5 hrs by microbeta scintillation counting analysis	B	single protein format	ACS Med. Chem. Lett.	2012	Efficacy	%	SLC6A4	SLC6	radiometry method	binding
CHEMBL2211271	Inhibition of SERT	B	single protein format	Bioorg. Med. Chem. Lett.	2012	Ki	nM	SLC6A4	SLC6	undefined	undefined
CHEMBL2211272	Inhibition of DAT	B	single protein format	Bioorg. Med. Chem. Lett.	2012	Ki	nM	SLC6A3	SLC6	undefined	undefined
CHEMBL2211273	Inhibition of human NET	B	single protein format	Bioorg. Med. Chem. Lett.	2012	Ki	nM	SLC6A2	SLC6	undefined	undefined
CHEMBL2211388	Inhibition of SERT at 1 uM by radioligand displacement assay	B	single protein format	Bioorg. Med. Chem. Lett.	2012	Inhibition	%	SLC6A4	SLC6	radiometry method	binding
CHEMBL2211390	Inhibition of NET at 1 uM by radioligand displacement assay	B	single protein format	Bioorg. Med. Chem. Lett.	2012	Inhibition	%	SLC6A2	SLC6	radiometry method	binding
CHEMBL2211559	Displacement of [3H]imipramine from human SERT expressed in CHO cells by competition binding assay	B	cell-based format	J. Med. Chem.	2012	Ki	nM	SLC6A4	SLC6	radiometry method	binding
CHEMBL2211850	Inhibition of DAT at 1 uM by radioligand displacement assay	B	single protein format	Bioorg. Med. Chem. Lett.	2012	Inhibition	%	SLC6A3	SLC6	radiometry method	binding
CHEMBL2212510	Binding affinity to DAT	B	single protein format	J. Med. Chem.	2012	Ki	nM	SLC6A3	SLC6	undefined	binding
CHEMBL2212512	Binding affinity to DAT at 10 uM by CEREP assay	B	single protein format	J. Med. Chem.	2012	Activity	%	SLC6A3	SLC6	undefined	binding
CHEMBL2213046	Inhibition of human NE transporter at 10 uM by CEREP assay	B	single protein format	Bioorg. Med. Chem. Lett.	2012	Inhibition	%	SLC6A2	SLC6	undefined	undefined
CHEMBL2213047	Inhibition of human DA transporter at 10 uM by CEREP assay	B	single protein format	Bioorg. Med. Chem. Lett.	2012	Inhibition	%	SLC6A3	SLC6	undefined	undefined
CHEMBL2213048	Inhibition of GABA transporter at 10 uM by CEREP assay	B	single protein format	Bioorg. Med. Chem. Lett.	2012	Inhibition	%	SLC6A12	SLC6	undefined	undefined
CHEMBL2213050	Inhibition of human 5-HT transporter at 10 uM by CEREP assay	B	single protein format	Bioorg. Med. Chem. Lett.	2012	Inhibition	%	SLC6A4	SLC6	undefined	undefined
CHEMBL2213171	Displacement of [3H]BTCP from human DAT at 1 uM by CEREP assay	B	single protein format	J. Med. Chem.	2012	Inhibition	%	SLC6A3	SLC6	radiometry method	binding
CHEMBL2214979	Inhibition of [3H]-D-aspartate uptake at human EAAT3 expressed in HEK293 cells after 6 mins by scintillation counting	B	cell-based format	Bioorg. Med. Chem.	2012	IC50	nM	SLC1A1	SLC1	radiometry method	uptake
CHEMBL2214980	Inhibition of [3H]-D-aspartate uptake at human EAAT2 expressed in HEK293 cells after 6 mins by scintillation counting	B	cell-based format	Bioorg. Med. Chem.	2012	IC50	nM	SLC1A2	SLC1	radiometry method	uptake
CHEMBL2214981	Inhibition of [3H]-D-aspartate uptake at human EAAT1 expressed in HEK293 cells after 6 mins by scintillation counting	B	cell-based format	Bioorg. Med. Chem.	2012	IC50	nM	SLC1A3	SLC1	radiometry method	uptake
CHEMBL2215096	Binding affinity to NET at 10 uM	B	single protein format	Bioorg. Med. Chem. Lett.	2012	Inhibition	%	SLC6A2	SLC6	undefined	binding
CHEMBL2215116	Binding affinity to DAT at 10 uM	B	single protein format	Bioorg. Med. Chem. Lett.	2012	Inhibition	%	SLC6A3	SLC6	undefined	binding
CHEMBL2215350	Inhibition of human NET at 1 uM	B	single protein format	J. Med. Chem.	2011	Inhibition	%	SLC6A2	SLC6	undefined	undefined
CHEMBL2215364	Binding affinity to human SERT	B	single protein format	J. Med. Chem.	2011	Ki	nM	SLC6A4	SLC6	undefined	binding
CHEMBL2215562	Binding affinity to SERT at 10 uM	B	single protein format	Bioorg. Med. Chem. Lett.	2012	Inhibition	%	SLC6A4	SLC6	undefined	binding
CHEMBL2215563	Binding affinity to SERT	B	single protein format	Bioorg. Med. Chem. Lett.	2012	Ki	nM	SLC6A4	SLC6	undefined	binding
CHEMBL2215574	Binding affinity to NET	B	single protein format	Bioorg. Med. Chem. Lett.	2012	Ki	nM	SLC6A2	SLC6	undefined	binding
CHEMBL2215838	Inhibition of human SERT expressed in CHO cells assessed as inhibition of [3H]5HT uptake	B	cell-based format	J. Med. Chem.	2011	IC50	nM	SLC6A4	SLC6	radiometry method	uptake
CHEMBL2217068	Inhibition of CACT	B	single protein format	J. Med. Chem.	2011	IC50	nM	SLC25A20	SLC25	undefined	undefined
CHEMBL2317350	Displacement of [3H]nisoxetine from human recombinant norepinephrine transporter expressed in CHO cells at 10 uM after 120 mins by scintillation counting analysis	B	cell-based format	J. Med. Chem.	2013	Inhibition	%	SLC6A2	SLC6	radiometry method	binding
CHEMBL2317644	Inhibition of human EAAT3 expressed in HEK293 cells by [3H]-D-Asp uptake assay	B	cell-based format	J. Med. Chem.	2013	IC50	nM	SLC1A1	SLC1	radiometry method	uptake
CHEMBL2317645	Inhibition of human EAAT2 expressed in HEK293 cells by [3H]-D-Asp uptake assay	B	cell-based format	J. Med. Chem.	2013	IC50	nM	SLC1A2	SLC1	radiometry method	uptake
CHEMBL2317646	Inhibition of human EAAT1 expressed in HEK293 cells by [3H]-D-Asp uptake assay	B	cell-based format	J. Med. Chem.	2013	IC50	nM	SLC1A3	SLC1	radiometry method	uptake
CHEMBL2317821	Inhibition of DAT (unknown origin) assessed as dopamine reuptake	B	single protein format	J. Med. Chem.	2013	IC50	nM	SLC6A3	SLC6	undefined	uptake
CHEMBL2317822	Inhibition of NET (unknown origin) assessed as noradrenaline reuptake	B	single protein format	J. Med. Chem.	2013	IC50	nM	SLC6A2	SLC6	undefined	uptake
CHEMBL2317823	Inhibition of SERT (unknown origin) assessed as serotonin reuptake	B	single protein format	J. Med. Chem.	2013	IC50	nM	SLC6A4	SLC6	undefined	uptake
CHEMBL2317999	Potency index, ratio of Ki of Flip-ADAM to Ki of compound for SERT (unknown origin)	B	single protein format	Bioorg. Med. Chem. Lett.	2013	Ratio Ki		SLC6A4	SLC6	undefined	undefined
CHEMBL2318000	Binding affinity to SERT (unknown origin)	B	single protein format	Bioorg. Med. Chem. Lett.	2013	Ki	nM	SLC6A4	SLC6	undefined	binding
CHEMBL2318001	Potency index, ratio of Ki of IDAM to Ki of compound for SERT (unknown origin)	B	single protein format	Bioorg. Med. Chem. Lett.	2013	Ratio Ki		SLC6A4	SLC6	undefined	undefined
CHEMBL2318002	Inhibition of [125I]IDAM uptake at SERT (unknown origin) expressed in LLC-PK1 cell membranes	B	cell-based format	Bioorg. Med. Chem. Lett.	2013	Ki	nM	SLC6A4	SLC6	radiometry method	uptake
CHEMBL2318003	Inhibition of [125I]IPT uptake at SERT (unknown origin) expressed in LLC-PK1 cell membranes	B	cell-based format	Bioorg. Med. Chem. Lett.	2013	Ki	nM	SLC6A4	SLC6	radiometry method	uptake
CHEMBL2320105	Binding affinity to human DAT at 10 uM by radioligand binding assay	B	single protein format	Bioorg. Med. Chem. Lett.	2013	Inhibition	%	SLC6A3	SLC6	radiometry method	binding
CHEMBL2320298	Inhibition of human MATE1-mediated [14]-metformin uptake expressed in polarized MDCK2 cells after 5 mins by liquid scintillation counting analysis	B	cell-based format	J. Med. Chem.	2013	IC50	nM	SLC47A1	SLC47	radiometry method	uptake
CHEMBL2320299	Inhibition of human MATE1-mediated [14]-metformin uptake expressed in HEK293 cells after 1.5 mins by scintillation counting analysis	B	cell-based format	J. Med. Chem.	2013	IC50	nM	SLC47A1	SLC47	radiometry method	uptake
CHEMBL2320300	Inhibition of human MATE2K-mediated ASP+ uptake expressed in HEK293 cells up to 500 uM after 1.5 mins by fluorescence assay	B	cell-based format	J. Med. Chem.	2013	IC50	nM	SLC47A2	SLC47	fluorescence method	uptake
CHEMBL2320301	Inhibition of human OCT3-mediated ASP+ uptake expressed in HEK293 cells after 3 mins by fluorescence assay	B	cell-based format	J. Med. Chem.	2013	IC50	nM	SLC22A3	SLC22	fluorescence method	uptake
CHEMBL2320302	Inhibition of human OCT1-mediated ASP+ uptake expressed in HEK293 cells after 3 mins by fluorescence assay	B	cell-based format	J. Med. Chem.	2013	IC50	nM	SLC22A1	SLC22	fluorescence method	uptake
CHEMBL2320303	Inhibition of human OCT2-mediated ASP+ uptake expressed in HEK293 cells after 3 mins by fluorescence assay	B	cell-based format	J. Med. Chem.	2013	IC50	nM	SLC22A2	SLC22	fluorescence method	uptake
CHEMBL2320304	Inhibition of human MATE2K-mediated ASP+ uptake expressed in HEK293 cells after 1.5 mins by fluorescence assay	B	cell-based format	J. Med. Chem.	2013	IC50	nM	SLC47A2	SLC47	fluorescence method	uptake
CHEMBL2320305	Inhibition of human MATE1-mediated ASP+ uptake expressed in HEK293 cells at 20 uM after 1.5 mins by fluorescence assay	B	cell-based format	J. Med. Chem.	2013	Inhibition	%	SLC47A1	SLC47	fluorescence method	uptake
CHEMBL2320306	Inhibition of human MATE1-mediated ASP+ uptake expressed in HEK293 cells after 1.5 mins by fluorescence assay	B	cell-based format	J. Med. Chem.	2013	IC50	nM	SLC47A1	SLC47	fluorescence method	uptake
CHEMBL2320417	Binding affinity to VAChT (unknown origin)	B	single protein format	Bioorg. Med. Chem.	2013	Ki	nM	SLC18A3	SLC18	undefined	binding
CHEMBL2327303	Inhibition of human recombinant SERT expressed in HEK cells	B	cell-based format	ACS Med. Chem. Lett.	2013	Ki	nM	SLC6A4	SLC6	undefined	undefined
CHEMBL2327305	Inhibition of human recombinant DAT expressed in HEK cells	B	cell-based format	ACS Med. Chem. Lett.	2013	Ki	nM	SLC6A3	SLC6	undefined	undefined
CHEMBL2327306	Inhibition of human recombinant NET expressed in HEK cells	B	cell-based format	ACS Med. Chem. Lett.	2013	Ki	nM	SLC6A2	SLC6	undefined	undefined
CHEMBL2328380	Inhibition of GlyT1a in human JAR cells assessed as inhibition of [3H]glycine uptake by scintillation proximity assay	B	cell-based format	Bioorg. Med. Chem. Lett.	2013	IC50	nM	SLC6A9	SLC6	radiometry method	uptake
CHEMBL2328381	Inhibition of human GlyT2 expressed in HEK293 cells assessed as inhibition of [3H]glycine uptake by scintillation proximity assay	B	cell-based format	Bioorg. Med. Chem. Lett.	2013	IC50	nM	SLC6A5	SLC6	radiometry method	uptake
CHEMBL2328534	Binding affinity to human NPC1 expressed in LE/LY membrane of CHO cells at 25 uM by immunoblotting	B	cell-based format	ACS Med. Chem. Lett.	2013	Activity		NPC1	SLC65	undefined	binding
CHEMBL2328747	Displacement of [3H]imipramine from human recombinant 5-HT transporter expressed in CHO cells at 1 uM	B	cell-based format	Bioorg. Med. Chem. Lett.	2013	Inhibition	%	SLC6A4	SLC6	radiometry method	binding
CHEMBL2328748	Displacement of [3H]BTCP from human recombinant DA transporter expressed in CHO cells at 1 uM	B	cell-based format	Bioorg. Med. Chem. Lett.	2013	Inhibition	%	SLC6A3	SLC6	radiometry method	binding
CHEMBL2328749	Displacement of [3H]nisoxetine from human recombinant NE transporter expressed in CHO cells at 1 uM	B	cell-based format	Bioorg. Med. Chem. Lett.	2013	Inhibition	%	SLC6A2	SLC6	radiometry method	binding
CHEMBL2329661	Inhibition of human SGLT2 expressed in COS7 cells assessed as inhibition [14C]-AMG cellular uptake	B	cell-based format	Bioorg. Med. Chem.	2013	IC50	nM	SLC5A2	SLC5	radiometry method	uptake
CHEMBL2329663	Inhibition of human SGLT1 expressed in COS7 cells assessed as inhibition [14C]-AMG cellular uptake	B	cell-based format	Bioorg. Med. Chem.	2013	IC50	nM	SLC5A1	SLC5	radiometry method	uptake
CHEMBL2329940	Antagonist activity at OATP1B1 (unknown origin) by [35S]GTPgammaS binding assay	F	assay format	J. Med. Chem.	2013	IC50	nM	SLCO1B1	SLCO	radiometry method	binding
CHEMBL2340406	Inhibition of [3H]dopamine uptake at human DAT expressed in COS7 cells after 3 mins by beta-counting	B	cell-based format	Bioorg. Med. Chem. Lett.	2013	Ki	nM	SLC6A3	SLC6	radiometry method	uptake
CHEMBL2340407	Inhibition of [3H]5-HT uptake at human SERT expressed in COS7 cells after 3 mins by beta-counting	B	cell-based format	Bioorg. Med. Chem. Lett.	2013	Ki	nM	SLC6A4	SLC6	radiometry method	uptake
CHEMBL2340408	Inhibition of [3H]dopamine uptake at human NET expressed in COS7 cells after 5 mins by beta-counting	B	cell-based format	Bioorg. Med. Chem. Lett.	2013	Ki	nM	SLC6A2	SLC6	radiometry method	uptake
CHEMBL2341811	Displacement of [3H]citalopram from SERT (unknown origin) at 10 uM	B	single protein format	J. Nat. Prod.	2013	Inhibition		SLC6A4	SLC6	radiometry method	binding
CHEMBL2341826	Displacement of [3H]WIN35428 from DAT (unknown origin) at 10 uM	B	single protein format	J. Nat. Prod.	2013	Inhibition		SLC6A3	SLC6	radiometry method	binding
CHEMBL2342441	Binding affinity to EGFP fused human SERT expressed in HEK293 cells after 1 hr by confocal microscopy in presence of 5-HT	B	cell-based format	Bioorg. Med. Chem. Lett.	2013	Activity		SLC6A4	SLC6	imaging method	binding
CHEMBL2342442	Binding affinity to EGFP fused human SERT expressed in HEK293 cells after 1 hr by confocal microscopy in presence of paroxetine	B	cell-based format	Bioorg. Med. Chem. Lett.	2013	Activity		SLC6A4	SLC6	imaging method	binding
CHEMBL2342443	Binding affinity to EGFP fused human SERT expressed in HEK293 cells after 1 hr by confocal microscopy in presence of S-citalopram	B	cell-based format	Bioorg. Med. Chem. Lett.	2013	Activity		SLC6A4	SLC6	imaging method	binding
CHEMBL2342444	Binding affinity to EGFP fused human SERT expressed in HEK293 cells after 1 hr by confocal microscopy	B	cell-based format	Bioorg. Med. Chem. Lett.	2013	Activity		SLC6A4	SLC6	imaging method	binding
CHEMBL2342729	Displacement of [125I]RTI-55 from human SERT expressed in HEK293 cell membranes after 1 hr by scintillation counting analysis	B	cell-based format	Bioorg. Med. Chem. Lett.	2013	IC50	nM	SLC6A4	SLC6	radiometry method	binding
CHEMBL2343887	Displacement of [3H]WIN35428 from human recombinant DAT transfected in HEK293 cell membrane	B	cell-based format	Bioorg. Med. Chem. Lett.	2013	Ki	nM	SLC6A3	SLC6	radiometry method	binding
CHEMBL2343889	Inhibition of human recombinant SERT expressed in HEK293 cells assessed as inhibition of [3H]5HT reuptake	B	cell-based format	Bioorg. Med. Chem. Lett.	2013	IC50	nM	SLC6A4	SLC6	radiometry method	uptake
CHEMBL2343890	Inhibition of human recombinant NET expressed in HEK293 cells assessed as inhibition of [3H]NE reuptake	B	cell-based format	Bioorg. Med. Chem. Lett.	2013	IC50	nM	SLC6A2	SLC6	radiometry method	uptake
CHEMBL2344277	Inhibition of human SERT expressed in HEK293-MSR cells by 5-HT uptake assay	B	cell-based format	Bioorg. Med. Chem. Lett.	2013	IC50	nM	SLC6A4	SLC6	undefined	uptake
CHEMBL2346458	Inhibition of human dopamine transporter	B	single protein format	ACS Med. Chem. Lett.	2013	IC50	nM	SLC6A3	SLC6	undefined	undefined
CHEMBL2346460	Inhibition of human dopamine transporter at 1 uM relative to control	B	single protein format	ACS Med. Chem. Lett.	2013	Inhibition	%	SLC6A3	SLC6	undefined	undefined
CHEMBL2346464	Displacement of [3H]-Citalopram from human SERT expressed in human HEK293 cells after 1 hr by scintillation counting analysis	B	cell-based format	ACS Med. Chem. Lett.	2013	Ki	nM	SLC6A4	SLC6	radiometry method	binding
CHEMBL2350941	Inhibition of NET (unknown origin) at 10 uM	B	single protein format	Bioorg. Med. Chem. Lett.	2013	Inhibition	%	SLC6A2	SLC6	undefined	undefined
CHEMBL2350942	Inhibition of SERT (unknown origin) at 10 uM	B	single protein format	Bioorg. Med. Chem. Lett.	2013	Inhibition		SLC6A4	SLC6	undefined	undefined
CHEMBL2350944	Inhibition of DAT (unknown origin) at 10 uM	B	single protein format	Bioorg. Med. Chem. Lett.	2013	Inhibition	%	SLC6A3	SLC6	undefined	undefined
CHEMBL2351063	Binding affinity to serotonin transporter (unknown origin)	B	single protein format	J. Med. Chem.	2013	Activity		SLC6A4	SLC6	undefined	binding
CHEMBL2351065	Binding affinity to norepinephrine transporter (unknown origin)	B	single protein format	J. Med. Chem.	2013	Activity		SLC6A2	SLC6	undefined	binding
CHEMBL2351066	Binding affinity to dopamine transporter (unknown origin)	B	single protein format	J. Med. Chem.	2013	Activity		SLC6A3	SLC6	undefined	binding
CHEMBL2351256	Inhibition of DAT (unknown origin)	B	single protein format	Bioorg. Med. Chem.	2013	IC50	nM	SLC6A3	SLC6	undefined	undefined
CHEMBL2351257	Inhibition of NET (unknown origin)	B	single protein format	Bioorg. Med. Chem.	2013	IC50	nM	SLC6A2	SLC6	undefined	undefined
CHEMBL2351263	Inhibition of NET (unknown origin) at 10 uM	B	single protein format	Bioorg. Med. Chem.	2013	Inhibition		SLC6A2	SLC6	undefined	undefined
CHEMBL2351264	Inhibition of DAT (unknown origin) at 10 uM	B	single protein format	Bioorg. Med. Chem.	2013	Inhibition		SLC6A3	SLC6	undefined	undefined
CHEMBL2351265	Displacement of [125I]RTI-55 from human recombinant SERT expressed in HEK293 cells after 1 hr by scintillation counting analysis	B	cell-based format	Bioorg. Med. Chem.	2013	Inhibition		SLC6A4	SLC6	radiometry method	binding
CHEMBL2352938	Inhibition of serotonin reuptake at human SERT expressed in HEK293 cells coexpressing macrophage scavenger receptor	B	cell-based format	J. Med. Chem.	2013	Ki	nM	SLC6A4	SLC6	undefined	uptake
CHEMBL2378196	Inhibition of human FLAG-tagged FATP1-mediated [1-14C] oleic acid conversion to [1-14C] oleoyl-CoA after 20 mins by scintillation counting analysis	B	single protein format	Bioorg. Med. Chem. Lett.	2013	IC50	nM	SLC27A1	SLC27	radiometry method	undefined
CHEMBL2382969	Displacement of [3H]WIN-35428 form human DAT expressed in HEK293 cell membranes	B	cell-based format	Bioorg. Med. Chem. Lett.	2013	IC50	nM	SLC6A3	SLC6	radiometry method	binding
CHEMBL2382970	Displacement of [3H]WIN-35428 form human DAT expressed in HEK293 cell membranes at 1 uM	B	cell-based format	Bioorg. Med. Chem. Lett.	2013	Inhibition	%	SLC6A3	SLC6	radiometry method	binding
CHEMBL2382971	Displacement of [3H]nisoxetine from human NET expressed in HEK293 cell membranes	B	cell-based format	Bioorg. Med. Chem. Lett.	2013	IC50	nM	SLC6A2	SLC6	radiometry method	binding
CHEMBL2382972	Displacement of [3H]nisoxetine from human NET expressed in HEK293 cell membranes at 1 uM	B	cell-based format	Bioorg. Med. Chem. Lett.	2013	Inhibition	%	SLC6A2	SLC6	radiometry method	binding
CHEMBL2382973	Displacement of [3H]citalopram from human SERT expressed in HEK293 cell membranes	B	cell-based format	Bioorg. Med. Chem. Lett.	2013	IC50	nM	SLC6A4	SLC6	radiometry method	binding
CHEMBL2384227	Inhibition of 5-HTT receptor (unknown origin) at 10 uM	B	single protein format	Bioorg. Med. Chem. Lett.	2013	Inhibition	%	SLC6A4	SLC6	undefined	undefined
CHEMBL2387897	Binding affinity to human 5-HT transporter by radioligand binding assay	B	single protein format	Bioorg. Med. Chem. Lett.	2013	Activity		SLC6A4	SLC6	radiometry method	binding
CHEMBL2387902	Binding affinity to human dopamine transporter by radioligand binding assay	B	single protein format	Bioorg. Med. Chem. Lett.	2013	Activity		SLC6A3	SLC6	radiometry method	binding
CHEMBL2388539	Inhibition of human norepinephrine transporter at 10 uM relative to control	B	single protein format	ACS Med. Chem. Lett.	2013	Inhibition	%	SLC6A2	SLC6	undefined	undefined
CHEMBL2388857	Inhibition of human ASBT expressed in HEK293 cells assessed as inhibition of [3H]-taurocholate uptake after 90 mins by scintillation counting analysis	B	cell-based format	J. Med. Chem.	2013	IC50	nM	SLC10A2	SLC10	radiometry method	uptake
CHEMBL2389143	Inhibition of human NET transfected in HEK293 cells assessed as inhibition of [3H]norepinephrine uptake incubated 30 mins prior to substrate addition measured after 1 minute 50 secs	B	cell-based format	ACS Med. Chem. Lett.	2013	Inhibition		SLC6A2	SLC6	radiometry method	uptake
CHEMBL2389144	Inhibition of human SERT transfected in HEK293 cells assessed as inhibition of [3H]serotonin uptake incubated 30 mins prior to substrate addition measured after 1 minute 50 secs	B	cell-based format	ACS Med. Chem. Lett.	2013	Inhibition		SLC6A4	SLC6	radiometry method	uptake
CHEMBL2389181	Displacement of [3H]WIN35428 from human DAT transfected in HEK293 cells after 3 hrs by Wallac counting analysis	B	cell-based format	ACS Med. Chem. Lett.	2013	Ki	nM	SLC6A3	SLC6	radiometry method	binding
CHEMBL2389182	Displacement of [3H]Nisoxetine from human NET transfected in HEK293 cells after 3 hrs by Wallac counting analysis	B	cell-based format	ACS Med. Chem. Lett.	2013	IC50	nM	SLC6A2	SLC6	radiometry method	binding
CHEMBL2389183	Displacement of [3H]citalopram from human SERT transfected in HEK293 cells after 3 hrs by Wallac counting analysis	B	cell-based format	ACS Med. Chem. Lett.	2013	IC50	nM	SLC6A4	SLC6	radiometry method	binding
CHEMBL2390275	Binding affinity to human DAT at 10 uM by radioligand displacement assay relative to control	B	single protein format	J. Med. Chem.	2013	Inhibition	%	SLC6A3	SLC6	radiometry method	binding
CHEMBL2390808	Binding affinity to human norepinephrine transporter by radioligand binding assay	B	single protein format	Bioorg. Med. Chem. Lett.	2013	Activity		SLC6A2	SLC6	radiometry method	binding
CHEMBL2393681	Inhibition of [3H]5-HT uptake at human SERT expressed in HEK293 cells preincubated for 10 mins prior to substrate addition measured after 4 mins by FLIPR assay	B	cell-based format	Bioorg. Med. Chem. Lett.	2013	Ki	nM	SLC6A4	SLC6	radiometry method	uptake
CHEMBL2393682	Inhibition of [3H]norepinephrine uptake at human NET expressed in HEK293 cells preincubated for 10 mins prior to substrate addition measured after 4 mins by FLIPR assay	B	cell-based format	Bioorg. Med. Chem. Lett.	2013	Ki	nM	SLC6A2	SLC6	radiometry method	uptake
CHEMBL2393683	Inhibition of [3H]dopamine uptake at human DAT expressed in HEK293 cells preincubated for 10 mins prior to substrate addition measured after 4 mins by FLIPR assay	B	cell-based format	Bioorg. Med. Chem. Lett.	2013	Ki	nM	SLC6A3	SLC6	radiometry method	uptake
CHEMBL2394331	Displacement of [3H]Paroxetine from human recombinant SERT expressed in HEK293 cells after 60 mins	B	cell-based format	Bioorg. Med. Chem. Lett.	2013	Ki	nM	SLC6A4	SLC6	radiometry method	binding
CHEMBL2394332	Displacement of [125I]RTI55 from human recombinant norepinephrine transporter expressed in MDCK cells after 3 hrs	B	cell-based format	Bioorg. Med. Chem. Lett.	2013	Ki	nM	SLC6A2	SLC6	radiometry method	binding
CHEMBL2394496	Displacement of [125I]RTI55 from human recombinant dopamine transporter expressed in CHOK1 cells after 3 hrs	B	cell-based format	Bioorg. Med. Chem. Lett.	2013	Ki	nM	SLC6A3	SLC6	radiometry method	binding
CHEMBL2394809	Binding affinity to human serotonin 5-HT transporter by radioligand displacement assay	B	single protein format	Bioorg. Med. Chem.	2013	IC50	nM	SLC6A4	SLC6	radiometry method	binding
CHEMBL2394810	Binding affinity to human dopamine transporter by radioligand displacement assay	B	single protein format	Bioorg. Med. Chem.	2013	IC50	nM	SLC6A3	SLC6	radiometry method	binding
CHEMBL2394811	Binding affinity to human nonepinephrine transporter by radioligand displacement assay	B	single protein format	Bioorg. Med. Chem.	2013	IC50	nM	SLC6A2	SLC6	radiometry method	binding
CHEMBL2394862	Inhibition of UT-B in human erythrocytes assessed as increase of hypotonic lysis	B	cell-based format	Bioorg. Med. Chem. Lett.	2013	IC50	nM	SLC14A1	SLC14	undefined	functional
CHEMBL2394910	Binding affinity to human 5-HT transporter by radioligand displacement assay	B	single protein format	Eur. J. Med. Chem.	2013	Ki	nM	SLC6A4	SLC6	radiometry method	binding
CHEMBL2394911	Binding affinity to human dopamine transporter by radioligand displacement assay	B	single protein format	Eur. J. Med. Chem.	2013	Ki	nM	SLC6A3	SLC6	radiometry method	binding
CHEMBL2394912	Binding affinity to human norepinephrine transporter by radioligand displacement assay	B	single protein format	Eur. J. Med. Chem.	2013	Ki	nM	SLC6A2	SLC6	radiometry method	binding
CHEMBL2395292	Displacement of [3H]Paroxetine from human recombinant SERT expressed in HEK293 cells at 10 uM after 60 mins relative to control	B	cell-based format	Bioorg. Med. Chem. Lett.	2013	Inhibition	%	SLC6A4	SLC6	radiometry method	binding
CHEMBL2395635	Displacement of [3H]Citalopram from human recombinant serotonin transporter expressed in HEK293 cells after 1 to 1.5 hrs by scintillation counting analysis	B	cell-based format	Bioorg. Med. Chem. Lett.	2013	Ki	nM	SLC6A4	SLC6	radiometry method	binding
CHEMBL2395646	Inhibition of human norepinephrine transporter at 10 uM relative to control	B	single protein format	Bioorg. Med. Chem. Lett.	2013	Inhibition	%	SLC6A2	SLC6	undefined	undefined
CHEMBL2395647	Inhibition of human serotonin transporter at 10 uM relative to control	B	single protein format	Bioorg. Med. Chem. Lett.	2013	Inhibition	%	SLC6A4	SLC6	undefined	undefined
CHEMBL2395650	Inhibition of human dopamine transporter at 10 uM relative to control	B	single protein format	Bioorg. Med. Chem. Lett.	2013	Inhibition	%	SLC6A3	SLC6	undefined	undefined
CHEMBL2395668	Inhibition of human norepinephrine transporter at 1 uM relative to control	B	single protein format	Bioorg. Med. Chem. Lett.	2013	Inhibition	%	SLC6A2	SLC6	undefined	undefined
CHEMBL2395669	Inhibition of human dopamine transporter at 1 uM relative to control	B	single protein format	Bioorg. Med. Chem. Lett.	2013	Inhibition	%	SLC6A3	SLC6	undefined	undefined
CHEMBL2395781	Binding affinity to human serotonin 5-HT transporter at 10 uM by radioligand displacement assay relative to control	B	single protein format	Bioorg. Med. Chem.	2013	Inhibition	%	SLC6A4	SLC6	radiometry method	binding
CHEMBL2395782	Binding affinity to human dopamine transporter at 10 uM by radioligand displacement assay relative to control	B	single protein format	Bioorg. Med. Chem.	2013	Inhibition	%	SLC6A3	SLC6	radiometry method	binding
CHEMBL2395784	Binding affinity to human nonepinephrine transporter at 10 uM by radioligand displacement assay relative to control	B	single protein format	Bioorg. Med. Chem.	2013	Inhibition	%	SLC6A2	SLC6	radiometry method	binding
CHEMBL2395809	Displacement of [3H]Nisoxetine from human recombinant norepinephrine transporter expressed in HEK293 cells after 1 to 1.5 hrs by scintillation counting analysis	B	cell-based format	Bioorg. Med. Chem. Lett.	2013	Ki	nM	SLC6A2	SLC6	radiometry method	binding
CHEMBL2395824	Displacement of [3H]WIN35428 from human recombinant dopamine transporter expressed in HEK293 cells after 1 to 1.5 hrs by scintillation counting analysis	B	cell-based format	Bioorg. Med. Chem. Lett.	2013	Ki	nM	SLC6A3	SLC6	radiometry method	binding
CHEMBL2395881	Displacement of [125I]RTI55 from human recombinant norepinephrine transporter expressed in MDCK cells at 10 uM after 3 hrs relative to control	B	cell-based format	Bioorg. Med. Chem. Lett.	2013	Inhibition	%	SLC6A2	SLC6	radiometry method	binding
CHEMBL2395883	Displacement of [125I]RTI55 from human recombinant dopamine transporter expressed in CHOK1 cells at 10 uM after 3 hrs relative to control	B	cell-based format	Bioorg. Med. Chem. Lett.	2013	Inhibition	%	SLC6A3	SLC6	radiometry method	binding
CHEMBL2399809	Inhibition of norepinephrine transporter (unknown origin) at 5 uM by psychoactive drug screening programme assay	B	single protein format	J. Med. Chem.	2013	Inhibition	%	SLC6A2	SLC6	undefined	undefined
CHEMBL2399810	Inhibition of dopamine transporter (unknown origin) at 5 uM by psychoactive drug screening programme assay	B	single protein format	J. Med. Chem.	2013	Inhibition	%	SLC6A3	SLC6	undefined	undefined
CHEMBL2399811	Inhibition of serotonin transporter (unknown origin) at 5 uM by psychoactive drug screening programme assay	B	single protein format	J. Med. Chem.	2013	Inhibition	%	SLC6A4	SLC6	undefined	undefined
CHEMBL2401415	Inhibition of human SGLT2 expressed in CHO cells assessed as [14C]-methyl-alpha-D-glucopyranoside accumulation	B	cell-based format	Bioorg. Med. Chem.	2013	IC50	nM	SLC5A2	SLC5	radiometry method	uptake
CHEMBL2404438	Antagonist activity at serotonin transporter (unknown origin) by PDSP assay	B	single protein format	Bioorg. Med. Chem. Lett.	2013	Ki	nM	SLC6A4	SLC6	undefined	undefined
CHEMBL2404446	Antagonist activity at DAT (unknown origin) by PDSP assay	B	single protein format	Bioorg. Med. Chem. Lett.	2013	Ki	nM	SLC6A3	SLC6	undefined	undefined
CHEMBL2405421	Inhibition of GABA uptake at GAT-1 (unknown origin)	B	single protein format	Eur. J. Med. Chem.	2013	IC50	nM	SLC6A1	SLC6	undefined	uptake
CHEMBL2411003	Displacement of [3H]-dopamine from human DAT expressed in CHO cells by TopCounting analysis	B	cell-based format	Bioorg. Med. Chem.	2013	IC50	nM	SLC6A3	SLC6	radiometry method	binding
CHEMBL2411004	Displacement of [3H]-norepinephrine from human NET expressed in CHO cells by TopCounting analysis	B	cell-based format	Bioorg. Med. Chem.	2013	IC50	nM	SLC6A2	SLC6	radiometry method	binding
CHEMBL2411005	Displacement of [3H]-hydroxytryptamine from human SERT expressed in CHO cells by TopCounting analysis	B	cell-based format	Bioorg. Med. Chem.	2013	IC50	nM	SLC6A4	SLC6	radiometry method	binding
CHEMBL2412886	Displacement of (-)-[3H]vesamicol from human VAChT expressed in rat PC12 cell membrane after 20 hrs	B	cell-based format	J. Med. Chem.	2013	Ki	nM	SLC18A3	SLC18	radiometry method	binding
CHEMBL2415851	Inhibition of human SGLT1 expressed in CHOK cells assessed as reduction of [14C]alpha-methyl-D-glucopyranoside uptake after 120 mins by liquid scintillation counting	B	cell-based format	Bioorg. Med. Chem.	2013	IC50	nM	SLC5A1	SLC5	radiometry method	uptake
CHEMBL2415852	Inhibition of human SGLT2 expressed in CHOK cells assessed as reduction of [14C]alpha-methyl-D-glucopyranoside uptake after 120 mins by liquid scintillation counting	B	cell-based format	Bioorg. Med. Chem.	2013	IC50	nM	SLC5A2	SLC5	radiometry method	uptake
CHEMBL2416946	Binding affinity to dopamine transporter (unknown origin) at 10 uM by ligand displacement assay	B	single protein format	Bioorg. Med. Chem. Lett.	2013	Inhibition		SLC6A3	SLC6	undefined	binding
CHEMBL2416947	Binding affinity to serotonin transporter (unknown origin) at 10 uM by ligand displacement assay	B	single protein format	Bioorg. Med. Chem. Lett.	2013	Inhibition		SLC6A4	SLC6	undefined	binding
CHEMBL2416948	Binding affinity to human norepinephrine transporter by ligand displacement assay	B	single protein format	Bioorg. Med. Chem. Lett.	2013	Ki	nM	SLC6A2	SLC6	undefined	binding
CHEMBL2417027	Inhibition of human BGT1 transfected in CHO cells assessed as [3H]GABA uptake after 20 mins by liquid scintillation counting analysis	B	cell-based format	Bioorg. Med. Chem.	2013	IC50	nM	SLC6A12	SLC6	radiometry method	uptake
CHEMBL2417028	Inhibition of human GAT3 transfected in CHO cells assessed as [3H]GABA uptake after 20 mins by liquid scintillation counting analysis	B	cell-based format	Bioorg. Med. Chem.	2013	IC50	nM	SLC6A11	SLC6	radiometry method	uptake
CHEMBL2417029	Inhibition of human GAT2 transfected in CHO cells assessed as [3H]GABA uptake after 20 mins by liquid scintillation counting analysis	B	cell-based format	Bioorg. Med. Chem.	2013	IC50	nM	SLC6A13	SLC6	radiometry method	uptake
CHEMBL2417030	Inhibition of human GAT1 transfected in CHO cells assessed as [3H]GABA uptake after 20 mins by liquid scintillation counting analysis	B	cell-based format	Bioorg. Med. Chem.	2013	IC50	nM	SLC6A1	SLC6	radiometry method	uptake
CHEMBL2417031	Inhibition of human BGT1 transfected in CHO cells assessed as [3H]GABA uptake at 100 uM after 20 mins by liquid scintillation counting analysis	B	cell-based format	Bioorg. Med. Chem.	2013	Inhibition	%	SLC6A12	SLC6	radiometry method	uptake
CHEMBL2417032	Inhibition of human GAT3 transfected in CHO cells assessed as [3H]GABA uptake at 100 uM after 20 mins by liquid scintillation counting analysis	B	cell-based format	Bioorg. Med. Chem.	2013	Inhibition	%	SLC6A11	SLC6	radiometry method	uptake
CHEMBL2417033	Inhibition of human GAT2 transfected in CHO cells assessed as [3H]GABA uptake at 100 uM after 20 mins by liquid scintillation counting analysis	B	cell-based format	Bioorg. Med. Chem.	2013	Inhibition	%	SLC6A13	SLC6	radiometry method	uptake
CHEMBL2417034	Inhibition of human GAT1 transfected in CHO cells assessed as [3H]GABA uptake at 100 uM after 20 mins by liquid scintillation counting analysis	B	cell-based format	Bioorg. Med. Chem.	2013	Inhibition	%	SLC6A1	SLC6	radiometry method	uptake
CHEMBL2421407	Inhibition of 5-HT transporter (unknown origin) at 10 uM	B	single protein format	J. Med. Chem.	2013	Inhibition		SLC6A4	SLC6	undefined	undefined
CHEMBL2421408	Inhibition of norepinephrine transporter (unknown origin) at 10 uM	B	single protein format	J. Med. Chem.	2013	Inhibition		SLC6A2	SLC6	undefined	undefined
CHEMBL2421608	Inhibition of dopamine transporter (unknown origin) at 10 uM	B	single protein format	J. Med. Chem.	2013	Inhibition		SLC6A3	SLC6	undefined	undefined
CHEMBL2421620	Inhibition of GlyT1 in human SK-N-MC cells	B	cell-based format	J. Med. Chem.	2013	IC50	nM	SLC6A9	SLC6	undefined	undefined
CHEMBL2423075	Binding affinity to NPC1 (unknown origin)	B	single protein format	Bioorg. Med. Chem.	2013	EC50	nM	NPC1	SLC65	undefined	binding
CHEMBL2427052	Cellular uptake in human HEK293 cells assessed as human OCT2-mediated drug transport at 2.5 uM after 4 mins by LC-MS/MS analysis relative to passive uptake	A	cell-based format	J. Med. Chem.	2013	FC		SLC22A2	SLC22	mass spectrometry	uptake
CHEMBL2427053	Cellular uptake in human HEK293 cells assessed as human OCT1-mediated drug transport at 2.5 uM after 4 mins by LC-MS/MS analysis relative to passive uptake	A	cell-based format	J. Med. Chem.	2013	FC		SLC22A1	SLC22	mass spectrometry	uptake
CHEMBL2427054	Cellular uptake in human HEK293 cells assessed as human OCT2-mediated drug transport at 2.5 uM after 4 mins by LC-MS/MS analysis	A	cell-based format	J. Med. Chem.	2013	Drug uptake	pmol/mg	SLC22A2	SLC22	mass spectrometry	uptake
CHEMBL2427055	Cellular uptake in human HEK293 cells assessed as human OCT1-mediated drug transport at 2.5 uM after 4 mins by LC-MS/MS analysis	A	cell-based format	J. Med. Chem.	2013	Drug uptake	pmol/mg	SLC22A1	SLC22	mass spectrometry	uptake
CHEMBL2427056	Cellular uptake in human HEK293 cells assessed as human OCT2-mediated drug transport after 4 mins by LC-MS/MS analysis	A	cell-based format	J. Med. Chem.	2013	Km	nM	SLC22A2	SLC22	mass spectrometry	uptake
CHEMBL2427814	Cellular uptake in human HEK293 cells assessed as human OCT1-mediated drug transport after 4 mins by LC-MS/MS analysis	A	cell-based format	J. Med. Chem.	2013	Km	nM	SLC22A1	SLC22	mass spectrometry	uptake
CHEMBL2428410	Cellular uptake in human HEK293 cells assessed as human OCT1-mediated drug transport after 4 mins by scintillation counting analysis	A	cell-based format	J. Med. Chem.	2013	Km	nM	SLC22A1	SLC22	radiometry method	uptake
CHEMBL2428411	Cellular uptake in human HEK293 cells assessed as human OCT1-mediated drug transport at 2.5 uM after 2 to 10 mins by scintillation counting analysis	A	cell-based format	J. Med. Chem.	2013	Drug uptake		SLC22A1	SLC22	radiometry method	uptake
CHEMBL2432474	Displacement of [3H]-citalopram from human SERT expressed in HEK cell membranes at 10 uM relative to control	B	cell-based format	Bioorg. Med. Chem.	2013	Inhibition	%	SLC6A4	SLC6	radiometry method	binding
CHEMBL2432588	Displacement of [3H]-nisoxetine from human NET expressed in HEK cell membranes at 10 uM relative to control	B	cell-based format	Bioorg. Med. Chem.	2013	Inhibition	%	SLC6A2	SLC6	radiometry method	binding
CHEMBL2432589	Displacement of [3H]-WIN-35,428 from human DAT expressed in HEK cell membranes at 10 uM relative to control	B	cell-based format	Bioorg. Med. Chem.	2013	Inhibition	%	SLC6A3	SLC6	radiometry method	binding
CHEMBL2432590	Displacement of [3H]-citalopram from human SERT expressed in HEK cell membranes	B	cell-based format	Bioorg. Med. Chem.	2013	Ki	nM	SLC6A4	SLC6	radiometry method	binding
CHEMBL2432591	Displacement of [3H]-nisoxetine from human NET expressed in HEK cell membranes	B	cell-based format	Bioorg. Med. Chem.	2013	Ki	nM	SLC6A2	SLC6	radiometry method	binding
CHEMBL2432592	Displacement of [3H]-WIN-35,428 from human DAT expressed in HEK cell membranes	B	cell-based format	Bioorg. Med. Chem.	2013	Ki	nM	SLC6A3	SLC6	radiometry method	binding
CHEMBL2432985	Activity at GAT1 (unknown origin) expressed in african green monkey COS7 cells assessed as GABA release at 0.5 to 500 uM after 10 mins using [3H]-GABA pretreated for 1 hr before compound addition followed by wash out by reversed transport efflux assay	B	cell-based format	J. Nat. Prod.	2013	Activity		SLC6A1	SLC6	radiometry method	uptake
CHEMBL2432986	Activity at human NET expressed in african green monkey COS7 cells assessed as norepinephrine release at 0.5 to 500 uM after 10 mins using [3H]-norepinephrine pretreated for 1 hr before compound addition followed by wash out by reversed transport efflux assay	B	cell-based format	J. Nat. Prod.	2013	Activity		SLC6A2	SLC6	radiometry method	uptake
CHEMBL2432987	Activity at human DAT expressed in MDCK cells assessed as dopamine release at 0.5 to 500 uM after 10 mins using [3H]-dopamine pretreated for 1 hr before compound addition followed by wash out by reversed transport efflux assay	B	cell-based format	J. Nat. Prod.	2013	Activity		SLC6A3	SLC6	radiometry method	uptake
CHEMBL2432988	Allosteric modulation of GAT-1 (unknown origin) expressed in african green monkey COS7 cells using [3H]-GABA as substrate at 20 uM	B	cell-based format	J. Nat. Prod.	2013	Activity		SLC6A1	SLC6	radiometry method	undefined
CHEMBL2432989	Non-competitive inhibition of human DAT expressed in MDCK cells using [3H]-dopamine as substrate	B	cell-based format	J. Nat. Prod.	2013	Inhibition		SLC6A3	SLC6	radiometry method	undefined
CHEMBL2432990	Inhibition of human NET expressed in MDCK cells using [3H]-norepinephrine as substrate at 200 uM after 10 mins by scintillation counting	B	cell-based format	J. Nat. Prod.	2013	Inhibition		SLC6A2	SLC6	radiometry method	undefined
CHEMBL2432991	Non-competitive inhibition of GAT-1 (unknown origin) expressed in african green monkey COS7 cells using [3H]-GABA as substrate	B	cell-based format	J. Nat. Prod.	2013	Inhibition		SLC6A1	SLC6	radiometry method	undefined
CHEMBL2432992	Non-competitive inhibition of human NET expressed in MDCK cells using [3H]-norepinephrine as substrate	B	cell-based format	J. Nat. Prod.	2013	Inhibition		SLC6A2	SLC6	radiometry method	undefined
CHEMBL2432993	Inhibition of GlyT1 (unknown origin) expressed in MDCK cells using [3H]-glycine as substrate after 10 mins by scintillation counting	B	cell-based format	J. Nat. Prod.	2013	IC50	nM	SLC6A9	SLC6	radiometry method	undefined
CHEMBL2433113	Inhibition of EAAT3 (unknown origin) expressed in african green monkey COS7 cells using [3H]-glutamic acid as substrate after 10 mins by scintillation counting	B	cell-based format	J. Nat. Prod.	2013	IC50	nM	SLC1A1	SLC1	radiometry method	undefined
CHEMBL2433114	Inhibition of EAAT2 (unknown origin) expressed in african green monkey COS7 cells using [3H]-glutamic acid as substrate after 10 mins by scintillation counting	B	cell-based format	J. Nat. Prod.	2013	IC50	nM	SLC1A2	SLC1	radiometry method	undefined
CHEMBL2433115	Inhibition of EAAT1 (unknown origin) expressed in african green monkey COS7 cells using [3H]-glutamic acid as substrate after 10 mins by scintillation counting	B	cell-based format	J. Nat. Prod.	2013	IC50	nM	SLC1A3	SLC1	radiometry method	undefined
CHEMBL2433116	Inhibition of GAT-3 (unknown origin) expressed in african green monkey COS7 cells using [3H]-GABA as substrate after 10 mins by scintillation counting	B	cell-based format	J. Nat. Prod.	2013	IC50	nM	SLC6A11	SLC6	radiometry method	undefined
CHEMBL2433117	Inhibition of GAT-1 (unknown origin)	B	single protein format	J. Nat. Prod.	2013	INH	uM	SLC6A1	SLC6	undefined	undefined
CHEMBL2433118	Inhibition of GAT-1 (unknown origin) expressed in african green monkey COS7 cells using [3H]-GABA as substrate after 10 mins by scintillation counting	B	cell-based format	J. Nat. Prod.	2013	IC50	nM	SLC6A1	SLC6	radiometry method	undefined
CHEMBL2433119	Inhibition of human SERT expressed in MDCK cells using [3H]-serotonin as substrate after 10 mins by scintillation counting	B	cell-based format	J. Nat. Prod.	2013	IC50	nM	SLC6A4	SLC6	radiometry method	undefined
CHEMBL2433120	Inhibition of human NET expressed in MDCK cells using [3H]-norepinephrine as substrate after 10 mins by scintillation counting	B	cell-based format	J. Nat. Prod.	2013	IC50	nM	SLC6A2	SLC6	radiometry method	undefined
CHEMBL2433121	Inhibition of human DAT expressed in MDCK cells using [3H]-dopamine as substrate after 10 mins by scintillation counting	B	cell-based format	J. Nat. Prod.	2013	IC50	nM	SLC6A3	SLC6	radiometry method	undefined
CHEMBL2433692	Displacement of [3H]Win35428 from human recombinant DAT over-expressed in CHOK1 cells	B	cell-based format	Bioorg. Med. Chem. Lett.	2013	IC50	nM	SLC6A3	SLC6	radiometry method	binding
CHEMBL2433693	Displacement of [3H]Win35428 from human recombinant DAT over-expressed in CHOK1 cells at 10 uM	B	cell-based format	Bioorg. Med. Chem. Lett.	2013	Inhibition	%	SLC6A3	SLC6	radiometry method	binding
CHEMBL2433694	Displacement of [3H]Nisoxetine from human recombinant NET over-expressed in dog MDCK cells at 10 uM	B	cell-based format	Bioorg. Med. Chem. Lett.	2013	Inhibition	%	SLC6A2	SLC6	radiometry method	binding
CHEMBL2433695	Displacement of [3H]Nisoxetine from human recombinant NET over-expressed in dog MDCK cells	B	cell-based format	Bioorg. Med. Chem. Lett.	2013	IC50	nM	SLC6A2	SLC6	radiometry method	binding
CHEMBL2433696	Displacement of [3H]imipramin from human recombinant SERT over-expressed in HEK293 cells at 10 uM	B	cell-based format	Bioorg. Med. Chem. Lett.	2013	Inhibition	%	SLC6A4	SLC6	radiometry method	binding
CHEMBL2433697	Displacement of [3H]imipramin from human recombinant SERT over-expressed in HEK293 cells	B	cell-based format	Bioorg. Med. Chem. Lett.	2013	IC50	nM	SLC6A4	SLC6	radiometry method	binding
CHEMBL2433698	Inhibition of human DAT-mediated dopamine uptake expressed in HEK293 cells at 10 uM after 15 mins by fluorescence plate reader analysis	B	cell-based format	Bioorg. Med. Chem. Lett.	2013	Inhibition	%	SLC6A3	SLC6	fluorescence method	uptake
CHEMBL2433699	Inhibition of human NET-mediated norepinephrine uptake expressed in HEK293 cells at 10 uM after 15 mins by fluorescence plate reader analysis	B	cell-based format	Bioorg. Med. Chem. Lett.	2013	Inhibition	%	SLC6A2	SLC6	fluorescence method	uptake
CHEMBL2433700	Inhibition of human SERT-mediated serotonin uptake expressed in HEK293 cells at 10 uM after 15 mins by fluorescence plate reader analysis	B	cell-based format	Bioorg. Med. Chem. Lett.	2013	Inhibition	%	SLC6A4	SLC6	fluorescence method	uptake
CHEMBL2434757	Inhibition of human SGLT1 expressed in CHOK cells assessed as [14-C]AMG uptake preincubated for 10 mins followed by [14-C]AMG addition measured after 120 mins by liquid scintillation counting	B	cell-based format	Bioorg. Med. Chem. Lett.	2013	IC50	nM	SLC5A1	SLC5	radiometry method	uptake
CHEMBL2434758	Inhibition of human SGLT2 expressed in CHOK cells assessed as [14-C]AMG uptake preincubated for 10 mins followed by [14-C]AMG addition measured after 120 mins by liquid scintillation counting	B	cell-based format	Bioorg. Med. Chem. Lett.	2013	IC50	nM	SLC5A2	SLC5	radiometry method	uptake
CHEMBL2438697	Inhibition of system xc-transporter-mediated [3H]-L-glutamate uptake in human SNB19 cells at 500 uM after 5 mins by liquid scintillation counting analysis relative to control	B	cell-based format	Bioorg. Med. Chem. Lett.	2013	Inhibition	%	SLC7A11	SLC7	radiometry method	uptake
[truncated: 2,936 more rows]

## Sheet: description
The following list includes all rules that were applied in our KNIME workflow in the Rule Engine node to assign an assay type (uptake, binding, functional, or undefined):
$assay_description$ LIKE "*uptake*" OR $assay_description$ LIKE "*reuptake*" => "uptake"
$assay_description$ LIKE "*Drug transport*" OR $assay_description$ LIKE "*drug transport*" => "uptake"
$assay_description$ LIKE "*compound transport*" => "uptake"
$assay_description$ LIKE "*accumulation*" => "uptake"
$assay_description$ LIKE "*flux rate*" => "uptake"
$assay_description$ LIKE "*Binding affinity*" OR $assay_description$ LIKE "*binding affinity*" => "binding"
$assay_description$ LIKE "*Binding constant*" => "binding"
$assay_description$ LIKE "*Binding activity*" => "binding"
$assay_description$ LIKE "*ligand binding*" => "binding"
$assay_description$ LIKE "*binding ability*" => "binding"
$assay_description$ LIKE "*binding experiment*" => "binding"
$assay_description$ LIKE "*Binding to*" OR $assay_description$ LIKE "*binding to*" => "binding"
$assay_description$ LIKE "*binding assay*" OR $assay_description$ LIKE "*Binding assay*" OR $assay_description$ LIKE "*Binding Assay*" => "binding"
$assay_description$ LIKE "*photoaffinity labeling*" => "binding"
$assay_description$ LIKE "*Photo labeling*" => "binding"
$assay_description$ LIKE "*displacement*" OR $assay_description$ LIKE "*Displacement*" => "binding"
$assay_description$ LIKE "*Ability to displace*" => "binding"
$assay_description$ LIKE "*electrophysiological*" => "functional"
$assay_description$ LIKE "*short-circuit current*" => "functional"
$assay_description$ LIKE "*capacitance*" => "functional"
$assay_description$ LIKE "*electrogenesis*" => "functional"
$assay_description$ LIKE "*intracellular pH change*" => "functional"
$assay_description$ LIKE "*pH change*" => "functional"
$assay_description$ LIKE "*pHi*" => "functional"
$assay_description$ LIKE "*pH recovery*" OR $assay_description$ LIKE "*recovery of pH*"=> "functional"
$assay_description$ LIKE "*membrane potential*" => "functional"
$assay_description$ LIKE "*outward current*" => "functional"
$assay_description$ LIKE "*Cytotoxicity*" OR $assay_description$ LIKE "*cytotoxicity*" => "functional"
$assay_description$ LIKE "*MTT*" => "functional"
$assay_description$ LIKE "*crystal violet*" => "functional"
$assay_description$ LIKE "*neutral red*" => "functional"
$assay_description$ LIKE "*cell proliferation*" => "functional"
$assay_description$ LIKE "*cell viability*" OR $assay_description$ LIKE "*Cell Viability*" => "functional"
$assay_description$ LIKE "*Antiparasitic*" => "functional"
$assay_description$ LIKE "*acidosis*" => "functional"
$assay_description$ LIKE "*FLIPR*" OR $assay_description$ LIKE "*FLPR*" => "functional"
$assay_description$ LIKE "*patch clamp*" => "functional"
$assay_description$ LIKE "*voltage clamp*" OR $assay_description$ LIKE "*voltage-clamp*" => "functional"
$assay_description$ LIKE "*depolarization*" => "functional"
$assay_description$ LIKE "*sodium currents*" => "functional"
$assay_description$ LIKE "*inward current*" => "functional"
$assay_description$ LIKE "*platelet swelling*" => "functional"
$assay_description$ LIKE "*hypotonic lysis*" => "functional"
$assay_description$ LIKE "*intracellular acidification*" => "functional"
$assay_description$ LIKE "*calcein fluorescence quenching*" OR $assay_description$ LIKE "*calcein quenching fluorescence *" => "functional"
$assay_description$ LIKE "*upregulation of mRNA*" => "functional"
$assay_description$ LIKE "*receptor inhibition-mediated autophagy*" => "functional"
$assay_description$ LIKE "*cAMP level*" => "functional"
$assay_description$ LIKE "*ATP production*" => "functional"
$assay_description$ LIKE "*degradation*" => "functional"
$assay_description$ LIKE "*translocation to plasma membrane*" => "functional"
$assay_description$ LIKE "*protein level*" => "functional"
$assay_description$ LIKE "*fecal*" => "functional"
$assay_description$ LIKE "*airway surface liquid depth*" => "functional"
$assay_description$ LIKE "*intracellular alkalization*" => "functional"
// to be evaluated last, to not interfere with other assignments:
$assay_description$ LIKE "*[*]*flux*" OR $assay_description$ LIKE "*[*]*transport*" => "uptake"
//adding everything else to undefined:
TRUE => "undefined"
The following list includes the rules for assigning the physical detection method (http://www.bioassayontology.org/bao#BAO_0000035):
$assay_description$ LIKE "*radioligand*" OR $assay_description$ LIKE "*Radioligand*"=> "radiometry method"
$assay_description$ LIKE "*[125I]*" OR $assay_description$ LIKE "*[I125]*" => "radiometry method"
$assay_description$ LIKE "*[123I]*" => "radiometry method"
$assay_description$ LIKE "*[3H]*" OR $assay_description$ LIKE "*[3]*" OR $assay_description$ LIKE "*3H-glycine*" OR $assay_description$ LIKE "*-3H]*" OR $assay_description$ LIKE "*[3H[*"=> "radiometry method"
$assay_description$ LIKE "*[14C]*" OR $assay_description$ LIKE "*14C-*" OR $assay_description$ LIKE "*14C]*"=> "radiometry method"
$assay_description$ LIKE "*[U-14C]*" => "radiometry method"
$assay_description$ LIKE "*[18F]*" => "radiometry method"
$assay_description$ LIKE "*[86Rb]*" => "radiometry method"
$assay_description$ LIKE "*[35S]*" => "radiometry method"
$assay_description$ LIKE "*99mTc*" => "radiometry method"
$assay_description$ LIKE "*scintillation*" => "radiometry method"
$assay_description$ LIKE "*radiolabeled*" => "radiometry method"
$assay_description$ LIKE "*gamma counting*" => "radiometry method"
$assay_description$ LIKE "*tritiated*" => "radiometry method"
$assay_description$ LIKE "*PET*" => "radiometry method"
$assay_description$ LIKE "*radioactive*" => "radiometry method"
$assay_description$ LIKE "*radio ligand*" => "radiometry method"
$assay_description$ LIKE "*radiodetection*" => "radiometry method"
$assay_description$ LIKE "*autoradiographic*" OR $assay_description$ LIKE "*autoradiography*" => "radiometry method"
$assay_description$ LIKE "*SPA/summary (Abse5) assay*" => "radiometry method"
$assay_description$ LIKE "*by SPA*" => "radiometry method"
$assay_description$ LIKE "*fluorescence*" => "fluorescence method"
$assay_description$ LIKE "*fluorescent*" => "fluorescence method"
$assay_description$ LIKE "*fluorometric*" OR $assay_description$ LIKE "*fluorometry*" => "fluorescence method"
$assay_description$ LIKE "*fluorescein*" => "fluorescence method"
$assay_description$ LIKE "*SYBR green*" => "fluorescence method"
$assay_description$ LIKE "*ASP+*" => "fluorescence method"
$assay_description$ LIKE "*filipin*" => "fluorescence method"
$assay_description$ LIKE "*Celltiter-blue*" OR $assay_description$ LIKE "*CellTiter-Blue*" => "fluorescence method"
$assay_description$ LIKE "*confocal microscop*" => "imaging method"
$assay_description$ LIKE "*confocal laser scanning microscopy*" => "imaging method"
$assay_description$ LIKE "*transmission electron microscopy*" => "imaging method"
$assay_description$ LIKE "*luciferase*" OR $assay_description$ LIKE "*Luciferase*"=> "luminescence method"
$assay_description$ LIKE "*bioluminescence*" => "luminescence method"
$assay_description$ LIKE "*CellTiter-Glo Luminescent Cell Viability Assay*" => "luminescence method"
$assay_description$ LIKE "*spectrophotometric*" => "spectrophotometry method"
$assay_description$ LIKE "*patch clamp*" => "label free method"
$assay_description$ LIKE "*voltage clamp*" OR $assay_description$ LIKE "*voltage-clamp*" => "label free method"
$assay_description$ LIKE "*membrane depolarization*" => "label free method"
$assay_description$ LIKE "*sodium currents*" => "label free method"
$assay_description$ LIKE "*inward current*" => "label free method"
$assay_description$ LIKE "*electrophysiological*" => "label free method"
$assay_description$ LIKE "*capacitance*" => "label free method"
$assay_description$ LIKE "*electrogenesis*" => "label free method"
$assay_description$ LIKE "*intracellular pH change*" => "label free method"
$assay_description$ LIKE "*pH change*" => "label free method"
$assay_description$ LIKE "*pH recovery*" OR $assay_description$ LIKE "*recovery of pH*"=> "label free method"
$assay_description$ LIKE "*membrane potential*" => "label free method"
$assay_description$ LIKE "*LC-ESI-MS-MS*" OR $assay_description$ LIKE "*LC-ESI-MS/MS*"=> "mass spectrometry"
$assay_description$ LIKE "*LC-MS/MS*" => "mass spectrometry"
$assay_description$ LIKE "*LC-MS*" => "mass spectrometry"
$assay_description$ LIKE "*ICP-MS*" => "mass spectrometry"
$assay_description$ LIKE "*mass spectrometry*" OR $assay_description$ LIKE "*mass spectrmetry*" => "mass spectrometry"
$assay_description$ LIKE "*FLIPR*" OR $assay_description$ LIKE "*FLPR*" => "fluorescence method"
$assay_description$ LIKE "*FMP*" => "fluorescence method"
$assay_description$ LIKE "*flow cytometry*" => "fluorescence method"
$assay_description$ LIKE "*flow cytometric*" => "fluorescence method"
[truncated: 12 more rows]
