# Supplementary material for: An Overview of Cell-Based Assay Platforms for the Solute Carrier Family of Transporters
Source: Front Pharmacol. 2021 Aug 10;12:722889. doi: 10.3389/fphar.2021.722889 (PMC8383457; doi:10.3389/fphar.2021.722889)
Supplement: Supplementary file 2 [file Table1.xlsx]

## Sheet: electrogenic SLCs
UniProt Accession	Family	SLC name	HGNC Approved Symbol	Electrogenic	Publication Electrogenicity	Publication Statement	Organism
Q96SL1	SLC49	SLC49A4	DIRC2	electrogenic	doi: 10.1042/BJ20110166	"However, this behaviour was observed in all oocytes irrespective of the surface expression of DIRC2 (Figure 8C) and may presumably result from the uptake, metabolization and subsequent electrogenic catabolite efflux of some BYE components through endogenous oocyte transporters. Taken together, these data indicate that full-length DIRC2 functionsas an electrogenic transporter."	human
O95202	SLC55	SLC55A1	LETM1	electrogenic	doi: 10.1126/science.1175145	"Ca2+ transport velocity was increased about sevenfold by increasing the transliposomal potential, suggesting that Letm1 is electrogenic."	human
Q9H0U3	SLC58	SLC58A1	MAGT1	electrogenic	doi: 10.1186/1471-2164-6-48	"The electrophysiological data gave evidence for a rheogenic process with inward currents in hMagT1 cRNA-injected oocytes whereas there were no appreciable currents in control H2O- or total poly(A)+RNA-injected cells from the same batch of oocytes."	human
Q7RTP0	SLC57	SLC57A1	NIPA1	electrogenic (mammalian)	doi: 10.1074/jbc.M610314200	"Indeed NIPA1 mediates Mg2+ uptake that is electrogenic, voltage-dependent, and saturable with a Michaelis constant of 0.69+/-0.21 mM when expressed in Xenopus oocytes."	mouse
Q8N8Q9	SLC57	SLC57A2	NIPA2	electrogenic (mammalian)	doi: 10.1152/ajpcell.00091.2008	"As the secondary structure of NIPA2 conformed to a membrane transport protein, we expressed it in Xenopus oocytes and determined that it mediated Mg2+ uptake with two-electrode voltage-clamp and fluorescence studies. Mg2+ transport was electrogenic, voltage dependent, and saturable, demonstrating a Michaelis affinity constant of 0.31 mM. The electrophysiological data gave evidence for a rheogeni…	mouse
Q6NVV3	SLC57	SLC57A3	NIPAL1	electrogenic (mammalian)	doi: 10.1152/ajpcell.00091.2008	"Using the same approaches, we showed that NIPA3 and NIPA4 also mediated Mg2+ transport (Fig. 3). Both transporters were rheogenic, voltage dependent, and saturable with Km values of 0.90 ± 0.08 and 0.36 ± 0.02 mM, respectively."	not specified (mouse?)
Q9H841	SLC57	SLC57A4	NIPAL2	electrogenic (mammalian)	doi: 10.1152/ajpcell.00091.2008	"Using the same approaches, we showed that NIPA3 and NIPA4 also mediated Mg2+ transport (Fig. 3). Both transporters were rheogenic, voltage dependent, and saturable with Km values of 0.90 ± 0.08 and 0.36 ± 0.02 mM, respectively."	not specified (mouse?)
Q9UBD6	SLC42	SLC42A3	RHCG	electrogenic (controversial)	doi: 10.1074/jbc.M308528200, doi: 10.1152/ajprenal.00147.2005	"However, the rheogenicity of the ammonium-induced response does not exclude the possibility that NH3 is transported together with an ion or that NH3 stimulates an electrogenic ionic transport in RhCG-expressing oocytes. In RhCG-expressing oocytes, our results suggest an electrogenic methyl-ammonium influx activated by [NH3].", "First, we replaced the Na+ in the uptake buffer (100 mM Na+, 1 mM K+…	human, mouse
Q14973	SLC10	SLC10A1	SLC10A1	electrogenic (mammalian)	doi: 10.1055/s-2007-1007226	"Ntcp-mediated Na+/taurocholate cotransport is electrogenic, with a Na+-taurocholate stoichiometry of 2:1 as indicated by a Hill coefficient of 1.9 in Xenopus laevis oocytes."	rat
Q12908	SLC10	SLC10A2	SLC10A2	electrogenic	doi: 10.1074/jbc.273.52.34691	"This study has shown that transport of fluorescent bile acid derivatives by CHO cells stably transfected with hASBT is electrogenic."	human
Q3KNW5	SLC10	SLC10A6	SLC10A6	electrogenic	doi: 10.1074/jbc.M702663200	"As demonstrated for rat Ntcp and human ASBT, these transporters perform an electrogenic transport cycle and move two Na+ ions for each bile acid molecule. A comparable transport mechanism is also suggested for SOAT, because the transport of TLCS, DHEAS, E1S, PREGS, 2-SMP, and 4-SMP by SOAT is also strictly sodium-dependent."	human
P49281	SLC11	SLC11A2	SLC11A2	electrogenic (mammalian)	doi: 10.1038/41343	"We investigated the functional characteristics of DCT1 by using oocytes injected with DCT1 mRNA. Two-microelectrode voltage-clamp analysis indicated that divalent-cation transport mediated by DCT1 was rheogenic, with currents of up to −1,000 nA."	rat
Q9BZW2	SLC13	SLC13A1	SLC13A1	electrogenic (mammalian)	PMID: 8175644	"The results of this study strongly suggest an electrogenic cotransport of sulfate and Na+ with a stoichiometry of 1:3."	rat
Q13183	SLC13	SLC13A2	SLC13A2	electrogenic	doi: 10.1152/ajprenal.2000.279.1.F54	"The coupled transport of succinate and sodium by hNaDC-1 is electrogenic and produces an inwardly directed current. The voltage-sensitive steps in transport by hNaDC-1 appear to be sodium binding and substrate turnover, whereas the binding of substrate appears to be relatively independent of voltage. "	human
Q8WWT9	SLC13	SLC13A3	SLC13A3	electrogenic	doi: 10.1152/ajpcell.2000.278.5.C1019	"Because the hNaDC3-mediated transport of succinate is rheogenic as evidenced from the Na+- to-succinate stoichiometry of 3:1, we further characterized the transport properties of hNaDC3 by electrophysiological means using the two-microelectrode, voltage-clamp technique following the expression of the cDNA in X. laevis oocytes."	human
Q9UKG4	SLC13	SLC13A4	SLC13A4	electrogenic (mammalian)	doi: 10.1016/j.placenta.2005.05.004	"These studies show that NaS2 is expressed primarily in trophoblasts, in rodents and in humans and that it mediates Na+-coupled, electrogenic, transport of not only sulfate but also the oxyanions of selenium, chromium, and molybdenum."	rat
Q86YT5	SLC13	SLC13A5	SLC13A5	electrogenic	doi: 10.1016/S0006-291X(02)02669-4	"Since depolarization inhibits the uptake, we conclude that the uptake process mediated by human NaCT is electrogenic, associated with a net transfer of positive charge into the cells."	human
P46059	SLC15	SLC15A1	SLC15A1	electrogenic	doi: 10.1074/jbc.M204192200, doi: 10.1016/S0005-2736(96)00170-8, PMID: 8627565	"In summary, by combining classical two electrode voltage clamp studies with simultaneous intracellular pH recordings and the giant patch clamp technique, we provide evidence for asymmetry in the substrate binding domain of PEPT1 that can transport positively charged dipeptides only when the charged side chain is provided in an amino-terminal position and which then causes increased transport cur…	rabbit, human
Q16348	SLC15	SLC15A2	SLC15A2	electrogenic	doi: 10.1016/0005-2736(95)80036-f, doi: 10.1152/ajprenal.00030.2008	"To establish the identity of PEPT 2 as a H +/peptide cotransporter, the clone was functionally expressed in HeLa cells using the vaccinia virus expression system. The H +/peptide cotransporter activity was measured by determining the uptake of the hydrolysis-resistant dipeptide glycylsarcosine in control cells transfected with empty vector and in cells transfected with the PEPT 2 cDNA.", "Gly-Sa…	human
Q8IY34	SLC15	SLC15A3	SLC15A3	electrogenic (mammalian)	doi: 10.1042/0264-6021:3560053	"This indicates that rPHT2 transported the [47C]histidine out of the liposome in a proton-dependent manner."	rat
Q8N697	SLC15	SLC15A4	SLC15A4	electrogenic (mammalian)	doi: 10.1074/jbc.272.15.10205	"Since PHT1 is considered to be an electrogenic transporter, and membrane potential may affect the measured kinetics, determined constants are fundamentally relevant to the experimental conditions, which were not made under voltage-clamped conditions."	rat
Q14916	SLC17	SLC17A1	SLC17A1	electrogenic (mammalian)	doi: 10.1073/pnas.93.11.5347	"In NaPi-1-expressingoocytes, only P1 concentrations > 3 mM produced an inward current that was larger than the current induced in H20-injected oocytes (-14.2 ± 3.5 nA vs. -2.3 ± 0.5 nA; n = 6 and 5, respectively). This current was partially Na+ dependent andreduced to -5.5 ± 3.7 nA (n = 6) in the absence of extracellularNa+."	rabbit
O00476	SLC17	SLC17A3	SLC17A3	electrogenic	doi: 10.1016/j.mam.2012.05.004 (review), doi: 10.1074/jbc.M110.121301	Table, "Based on these data, we conclude that hNPT4_L functions as a voltage-driven organic anion transporter."	human
Q9NRA2	SLC17	SLC17A5	SLC17A5	electrogenic	doi: 10.1073/pnas.1116633109	"These data strongly suggest that an electrogenic 2NO3−/H+ cotransporter is involved inmediating NO3− uptake in salivary gland epithelial cells."	human
P54219	SLC18	SLC18A1	SLC18A1	electrogenic (mammalian)	doi: 10.1096/fj.00-0203rev	"The effects of different ΔpH and ΔΨ values on equilibrium gradients of monoamines in vitro demonstrate that VMAT exchanges two protons for each monoamine of plus-1 charge taken up."	mammalian
Q05940	SLC18	SLC18A2	SLC18A2	electrogenic (mammalian)	doi: 10.1096/fj.00-0203rev	"The effects of different ΔpH and ΔΨ values on equilibrium gradients of monoamines in vitro demonstrate that VMAT exchanges two protons for each monoamine of plus-1 charge taken up."	mammalian
P43005	SLC1	SLC1A1	SLC1A1	electrogenic	PMID: 7914198	“Transport mediated by HEAAC1 was electrogenic, and the characteristic substrates of high affinity glutamate, L-glutamate, L-aspartate, and D-aspartate evoked large inward currents.”	human
P43004	SLC1	SLC1A2	SLC1A2	electrogenic (mammalian)	doi: 10.1038/360464a0	"The transport system has three substrates: Na+, L-glutamate and K+, physiologically; it takes up the first two and extrudes K+ in an electrogenic process."	rat
P43007	SLC1	SLC1A4	SLC1A4	electrogenic	PMID: 8101838	"Consistent with the notion of a conserved ionic mechanism, ASCT1-mediated transport was found to be electrogenic and sensitive to elevated extracellular K+ as well as reduced extracellular Na+."	human
P48664	SLC1	SLC1A6	SLC1A6	electrogenic (controversial)	doi: 10.1007/s00232-015-9863-0, doi: 10.1073/pnas.94.8.4155	"Coexpression of caveolin-1 decreases electrogenic glutamate transport in EAAT4-expressing Xenopus laevis oocytes.", "The relative magnitude of this associated chloride conductance varies with each cloned EAAT subtype; for EAAT1–EAAT3, the magnitude of the chloride current at physiological membrane potentials is similar to that of the electrogenic cotransport current, but the currents generated b…	human
O00341	SLC1	SLC1A7	SLC1A7	electrogenic (controversial)	doi: 10.1046/j.1471-4159.2001.00588.x, doi: 10.1073/pnas.94.8.4155	"EAAT4 and EAAT5 are expressed in the cerebellum and the retina, respectively. These transporters couple the electrochemical gradient of two or three sodium ions, one cotransported proton and one countertransported potassium. Additionally, each of the glutamate transporters mediates a substrate‐activated chloride conductance which is not thermodynamically linked.", "Application of glutamate to oo…	human
Q8WUM9	SLC20	SLC20A1	SLC20A1	electrogenic	doi: 10.1073/pnas.91.15.7071	"Under voltage-clamp conditions, exposure of oocytes expressing Glvr-1 or Ram-1 to phosphate resulted in inward currents, demonstrating that these transporters are electrogenic and mediate net cation influx."	human
Q08357	SLC20	SLC20A2	SLC20A2	electrogenic (mammalian)	doi: 10.1073/pnas.91.15.7071	"Under voltage-clamp conditions, exposure of oocytes expressing Glvr-1 or Ram-1 to phosphate resulted in inward currents, demonstrating that these transporters are electrogenic and mediate net cation influx."	rat
O15245	SLC22	SLC22A1	SLC22A1	electrogenic	doi: 10.1124/dmd.112.048181	"OCTs are electrogenic uniporters that mediate primarily the transport of small cations, although the transport of anions and uncharged compounds has been reported."	human
O15244	SLC22	SLC22A2	SLC22A2	electrogenic	doi: 10.1089/dna.1997.16.871	"Similar to rOCT1, cation transport by hOCT2 was pH independent, electrogenic, and polyspecific; however, the cation specificity was different."	human
O75751	SLC22	SLC22A3	SLC22A3	electrogenic	doi: 10.1152/ajprenal.90754.2008	"The polyspecific organic cation transporters OCT1 (SLC22A1), OCT2 (SLC22A2), and OCT3 (SLC22A3) mediate electrogenic facilitated diffusion of small (< or =500 Da) organic cations with broad specificities."	human
O76082	SLC22	SLC22A5	SLC22A5	electrogenic	doi: 10.1152/ajpgi.00233.2007	"Transport of BC via OCTN2 is electrogenic, as evidenced from BC-induced inward currents. These currents were Na(+) dependent and saturable (K(0.5), 0.40 +/- 0.02 microM)."	human
Q9UHI7	SLC23	SLC23A1	SLC23A1	electrogenic	doi: 10.1152/ajpcell.00439.2007	"In conclusion, we have demonstrated that SVCT1 is a voltage-dependent and rheogenic two Na+-one L-ascorbic acid(1-) cotransporter (symporter) with high affinity for L- ascorbic acid (K0.5 +/- 70 μM)."	human
Q9UGH3	SLC23	SLC23A2	SLC23A2	electrogenic	doi: 10.1006/bbrc.1999.1272	"The hSVCT2-mediated transport process is electrogenic with a Na+:ascorbate stoichiometry of 2:1."	human
O60721	SLC24	SLC24A1	SLC24A1	electrogenic (mammalian)	doi: 10.1038/337740a0	"These experiments show that 4 Na+ exchange for one K+ (Fig.3a, b), that 4 Na+ exchange for one Ca2+ (Fig. 3c) and that one K+ exchanges for one positive charge (Fig. 3d). The only stoichiometry consistent with each of these measurements is 4 Na+:1 Ca2+, 1 K+, where the colon indicates counter transport and the comma co-transport."	bovine
Q9UI40	SLC24	SLC24A2	SLC24A2	electrogenic (mammalian)	doi: 10.1074/jbc.M103401200	"Thus, the outward current observed in NCKX2-transfected cells appears to correspond to the electrogenic movement of Na+ through the molecule in exchange for Ca2+ and K+."	rat
Q9HC58	SLC24	SLC24A3	SLC24A3	electrogenic	doi: 10.1074/jbc.M102314200	"For analysis of ion currents, carried by the electrogenic movement of Na+ through NCKX3, in exchange for Ca2+ and K+, HEK293 cells were co-transfected with the NCKX3 constructs and a cDNA-encoding green fluorescent protein."	human
O75746	SLC25	SLC25A12	SLC25A12	electrogenic (mammalian)	doi: 10.1093/emboj/20.18.5060	"Therefore, aralar1 and citrin catalyze an electrogenic exchange of aspartate for glutamate independently of the location of each substrate. The same phenomenon is associated with their C-terminal domains, and therefore these domains are responsible for electrogenic transport."	human
Q9UJS0	SLC25	SLC25A13	SLC25A13	electrogenic (mammalian)	doi: 10.1093/emboj/20.18.5060	"Therefore, aralar1 and citrin catalyze an electrogenic exchange of aspartate for glutamate independently of the location of each substrate. The same phenomenon is associated with their C-terminal domains, and therefore these domains are responsible for electrogenic transport."	human
O95258	SLC25	SLC25A14	SLC25A14	electrogenic	doi: 10.1074/jbc.273.51.34611, doi: 10.1096/fj.99-0834com	"The comparison of the force/flux curves of BMCP1 spheroplasts with control spheroplasts shows an enhanced respiratory rate regardless of the value of membrane potential. The decreased membrane potential associated with increased respiratory rate in BMCP1 spheroplasts suggested out the possibility that our observations might be due to an artifactual consequence of a lower mitochondrial content. A…	mouse, human
O95847	SLC25	SLC25A27	SLC25A27	electrogenic	doi: 10.1016/S0014-5793(98)01713-X	"To test whether UCP4 has an uncoupling activity, we transiently transfected human embryonic kidney 293T with vector or DNA construct expressing either UCP3 or UCP4 (see inset, Fig. 4A) and measured the mitochondrial membrane potential. Relative to controls, expression of UCP3 in 293T cells significantly reduced the fluorescent peak value ratio (593 nm/532 nm) by 15% (P<0.01; Fig. 4A), indicative…	human
Q9H0C2	SLC25	SLC25A31	SLC25A31	electrogenic	doi: 10.1016/j.febslet.2004.12.034	"Consistent with its belonging to the AAC subfamily, upon heterologous expression and reconstitution into liposomes AAC4 exchanges ADP for ATP by an electrogenic antiport mechanism with high specificity and high sensitivity to carboxyatractyloside and bongkrekic acid."	human
P12235	SLC25	SLC25A4	SLC25A4	electrogenic (by similarity)	doi: 10.1038/s41586-019-1400-3	"Thus, AAC1 plays a crucial role in IH, at least in heart and skeletal muscle. ... The ability to measure ADP/ATP exchange and control AAC conformations with the patch-clamp technique provided further insight into the mechanism of FA-dependent IH."	mouse
P05141	SLC25	SLC25A5	SLC25A5	electrogenic	doi: 10.1038/s41586-019-1400-3, doi: 10.1007/s10863-005-8642-5	"Thus, AAC1 plays a crucial role in IH, at least in heart and skeletal muscle. However, the recording of a CATR-sensitive IH in skeletal muscle and kidney from AAC1−/− mice suggests that AAC2 can mediate IH.", "In ρ0 cells, the proton efflux is prevented by the absence of the mtDNA-encoded subunits 6 and 8 of the F0 component of the ATP synthase, and the generation of mitochondrial Δψ is mainly d…	mouse, human
Q86WA9	SLC26	SLC26A11	SLC26A11	electrogenic (mammalian)	doi: 10.1007/s00424-013-1300-6	"Using the Goldman–Hodgkin–Katz equation, we found a permeability ratio of Cl−/Na+ of 1.6. The results indicate that Slc26a11 may also be capable of functioning as an electrogenic chloride transporter, with the ability to carry a cation such as sodium."	mouse
P40879	SLC26	SLC26A3	SLC26A3	electrogenic (controversial)	doi: 10.1085/jgp.200509392, doi: 10.1152/ajpcell.00366.2010	"Although the 2Cl−/1HCO3 − stoichiometry (Table I), a 1.9 Hill coefficient for Cl− (Fig. 2 D), the stimulation of the negatively charged HCO3 − influx by holding the membrane potential at −100 mV (Fig. 3 A), the effect of the membrane potential of the Cl− and HCO3 − fluxes (Fig. 3 B), and the very large uncoupled NO3 − and SCN− currents (Fig. 4) all point to electrogenic transport by slc26a3, two…	human
P58743	SLC26	SLC26A5	SLC26A5	electrogenic (mammalian)	doi: 10.1113/jphysiol.2012.241448	"As well as showing transport both by conventional pH sensing experiments and by electrophysiological measurements in OHCs, the imaging experiments in the expression system below show that prestin can transport HCO3− in a manner dependent on the chloride gradient across the cell membrane. In combination with patch-clamp measurements, the exchange is consistent with an electrogenic exchange, exhib…	rat, guinea-pig
Q9BXS9	SLC26	SLC26A6	SLC26A6	electrogenic (controversial)	doi: 10.1093/emboj/cdf580	"We also note that expression of two members of the SLC26 family in the same cell (and in the case of epithelia, in the same membrane domain), one with the Cl–/HCO3– stoichiometry of DRA and one with that of SLC26A6, results in an apparent electroneutral Cl–/HCO3– exchange.", "Before testing their interaction with CFTR, we examined Cl– and HCO3– transport by DRA and SLC26A6 expressed in Xenopus o…	human
Q8TE54	SLC26	SLC26A7	SLC26A7	electrogenic (mammalian)	doi: 10.1074/jbc.M409162200	"Although all transporters examined so far function as electrogenic transporters, SLC26A3 may function as a 2Cl-/HCO3- exchanger, SLC26A6 as a 2HCO3-/Cl- exchanger, and SLC26A7 as a Cl- channel with limited HCO3- permeability that is modulated by pHi."	mouse
Q7LBE3	SLC26	SLC26A9	SLC26A9	electrogenic (mammalian)	doi: 10.1007/s00232-009-9165-5	"While the parietal cell model shows Slc26a9 as a Cl- channel, it is also possible to accomplish the H+ secretion with Slc26a9 as an electrogenic Cl--HCO3- exchanger. ... This novel aspect of Slc26a9 transport is similar to that of NBCe1, i.e., electrogenic Na+-coupled nHCO3- cotransport. ... The electrophysiology experiments here reveal that Slc26a9 has three major ion transport modes: electroge…	mouse
O00337	SLC28	SLC28A1	SLC28A1	electrogenic	doi: 10.1113/jphysiol.2004.068189	"Measured in Xenopus oocytes at Vh=−50 mV and using choline as Na+ substitute, transport of uridine by recombinant hCNT1 was electrogenic, Na+ dependent and H+ independent (shown in Fig. S1 in Supplementary material, available online)."	human
O43868	SLC28	SLC28A2	SLC28A2	electrogenic (mammalian)	doi: 10.1152/ajpcell.00110.2006	"A Na+:nucleoside stoichiometry of 1:1 has been reported for rCNT2 and the N1 transport system from the analysis of the Hill coefficient (16, 26)."	rat
Q9HAS3	SLC28	SLC28A3	SLC28A3	electrogenic	doi: 10.1074/jbc.M007746200	"No currents were seen in water-injected oocytes or when Na1 in the extracellular medium was replaced by choline, demonstrating that hCNT3 functions as a broad specificity electrogenic Na1/nucleoside symporter. "	human
Q7RTT9	SLC29	SLC29A4	SLC29A4	electrogenic	doi: 10.1124/dmd.110.032987	"These data suggest that PMAT-mediated adenosine transport is electrogenic, and there is net transfer of positive charges across the membrane during adenosine translocation. Because adenosine itself does not carry a charge at neutral pH, this electrogenic property may result from net transfer of a positive charge of a cotransported proton ion.", "Depolarization of cells with increased extracellul…	human
Q96QE2	SLC2	SLC2A13	SLC2A13	electrogenic (mammalian)	doi: 10.1093/emboj/20.16.4467	"Electrophysiological studies and intracellular pH recordings showed that HMIT myo-inositol transport was electrogenic and coupled to proton."	mammalian
Q9NRM0	SLC2	SLC2A9	SLC2A9	electrogenic	doi: 10.1152/ajprenal.00134.2012	"Since urate is predominately a weak acid at pH 7.5 (pKa = 5.75) (16), we examined the electrogenic nature of SLC2A9-mediated transport of urate in X. laevis oocytes using the two-electrode, voltage-clamp technique."	human
Q9H598	SLC32	SLC32A1	SLC32A1	electrogenic (mammalian)	doi: 10.1074/jbc.M109.062414	"In the present study, we have elucidated a significant property of VIAAT as a vesicular co-transporter of GABA or glycine with Cl−. This transport mechanism explains why VIAAT accumulates electroneutral substrates using Δψ as a driving force. Kinetic analysis of GABA and Cl− transport through VIAAT indicated that two Cl− equivalents and one GABA were transported in one cycle of VIAAT (Fig. 4, A …	rat
Q06495	SLC34	SLC34A1	SLC34A1	electrogenic	doi: 10.1152/ajprenal.00293.2004	"The cloning of cDNAs for NaPi-II cotransporters has enabled the study of their transport mechanism in more detail by exogenous expression, notably in Xenopus laevis oocytes. Work focusing mainly on the renal type IIa isoform has established that Pi transport is electrogenic and that transport involves the ordered binding and translocation of three Na+, one Pi, and one net positive charge per tra…	human
O95436	SLC34	SLC34A2	SLC34A2	electrogenic	doi: 10.1006/bbrc.1999.0666	"Similar to results seen using isotope in oocyte phosphate trans- port assays the electrogenic response of the oocytes is sodium-dependent (data not shown)."	human
Q7Z2H8	SLC36	SLC36A1	SLC36A1	electrogenic (mammalian)	doi: 10.1080/0968768031000100759, doi: 10.1096/fj.03-1387fje	"When expressed in Xenopus laevis oocytes, PAT1 induced a pH-dependet electrogenic transport activity for the proteinogenic amino acids glycine, alanine and proline, the neutrotransmitter GABA and the D-amino acid D-alanine.", "In summary, we demonstrate that the mammalian PAT‐proteins 1 and 2 are novel bifunctional proton‐coupled symporters that operate in an electrogenic mode with amino acid su…	mouse
Q495M3	SLC36	SLC36A2	SLC36A2	electrogenic (mammalian)	doi: 10.1096/fj.03-1387fje	"In summary, we demonstrate that the mammalian PAT‐proteins 1 and 2 are novel bifunctional proton‐coupled symporters that operate in an electrogenic mode with amino acid substrates such as glycine, alanine, proline or GABA or in an electroneutral mode when the substrates lack an amino group. The demonstration of PAT‐mediated proton/SCFA symport addresses a putative new function of these transport…	mouse
Q9H2H9	SLC38	SLC38A1	SLC38A1	electrogenic (mammalian)	doi: 10.1007/s004240100663	"Glutamine transport via rATA1 was electrogenic and caused inward currents that did not reverse at positive holding potentials."	rat
Q96QD8	SLC38	SLC38A2	SLC38A2	electrogenic (mammalian)	doi: 10.1529/biophysj.106.100776	"As in other electrogenic secondary transport systems, application of transported substrates to SNAT1 or SNAT2 elicits coupled transport currents in Xenopus oocytes expressing the transporters. We confirm that electrogenic alanine transport by SNAT2 is voltage dependent, is [Na+] dependent, and saturates with an apparent Km for alanine of ∼200 μM."	rat
Q99624	SLC38	SLC38A3	SLC38A3	electrogenic (controversial)	doi: 10.1016/s0092-8674(00)81674-8, doi: 10.1074/jbc.M002282200	"In contrast, dissipation of the membrane potential by increasing extracellular K+ or by adding the K+ ionophore valinomycin (Figure 5C) does not substantially affect glutamine uptake, suggesting that transport mediated by SN1 is electroneutral.", "Our present findings that the Li+:glutamine stoichiometry is 2:1 suggest that the transport mediated by human SN1 is electrogenic with a net transfer …	rat, human
Q969I6	SLC38	SLC38A4	SLC38A4	electrogenic (mammalian)	doi: 10.1016/s0005-2736(00)00349-7	"These data show that the substrate affnity of ATA3 is influenced by membrane potential and that the Na+ :alanine stoichiometry is 1:1."	rat
Q8WUX1	SLC38	SLC38A5	SLC38A5	electrogenic	doi: 10.1006/bbrc.2001.4504	"One of the subtypes of system N, designated SN1, was recently cloned and functionally characterized (7-9). ...The transport process is also electrogenic with a Na1:H1:amino acid stoichiometry of 2:1:1 (8). SN2 mediates the transport of system N-specific substrates glutamine, asparagine, and histidine in a Na1-dependent manner. The transport function of SN2 is also pH-dependent and Li+-tolerant. …	human
Q9NP94	SLC39	SLC39A2	SLC39A2	electrogenic (controversial)	doi: 10.1021/acs.biochem.8b00511	"Therefore, we concluded that ZIP2-mediated metal ion transport is voltagedependent, and given the positive charge of Zn2+, we expected that transport would be electrogenic. Paradoxically, our electrophysiological analysis revealed that ZIP2-mediated Zn2+ transport is electroneutral. The electrophysiological experiments were performed with ZIP2 overexpressed in X. laevis oocytes and in the presen…	human
Q8IVJ1	SLC41	SLC41A1	SLC41A1	electrogenic (controversial, mammalian)	doi: 10.1152/physiolgenomics.00261.2004, doi: 10.1152/ajpcell.00289.2011	"Transport of Mg2+ by SLC41A1 is rheogenic, voltage dependent, and not coupled to Na+or Cl−. The electrophysiological data gave evidence for a rheogenic process with large inward currents, in the order of 1.0 μA, in SLC41A1 cRNA-injected oocytes, whereas there were no appreciable currents in control H2O- or total poly(A)+ RNA-injected cells from the same batch of oocytes", "The operation of such …	mouse
Q96GZ6	SLC41	SLC41A3	SLC41A3	electrogenic	doi: 10.1038/srep27999	"Furthermore, the expression of A3 is significantly increased in mice fed a Mg2+-deficient diet suggesting the importance of A3 for IMH. The heterologous overexpression of A3 in Xenopus oocytes is associated with electrogenic Mg2+ conductance. These currents are saturable with a Km of 1.5 mM. Moreover, other ions have been identified as being transported via A3, a finding suggesting that A3 is an…	human
Q8NBS3	SLC4	SLC4A11	SLC4A11	electrogenic	doi: 10.1074/jbc.M114.627455	"SLC4A11 has been proposed to be an electrogenic membrane transporter, permeable to Na+, H+ (OH−), bicarbonate, borate, and NH4+. Recent studies indicate, however, that neither bicarbonate or borate is a substrate. "	human
Q9Y6R1	SLC4	SLC4A4	SLC4A4	electrogenic (mammalian)	doi: 10.1152/ajpcell.00153.2008	"Electrogenic and electroneutral Na+-HCO3− cotransporters (NBCe1 and NBCn1) are abundant in parotid glands."	rat
Q9BY07	SLC4	SLC4A5	SLC4A5	electrogenic (mammalian)	doi: 10.1074/jbc.M111.249961	"Here, we report that targeted disruption of the Slc4a5 gene encoding the electrogenic sodium bicarbonate cotransporter NBCe2 results in significant remodeling of choroid plexus epithelial cells, including abnormal mitochondrial distribution, cytoskeletal protein expression, and ion transporter polarity".	mice
P13866	SLC5	SLC5A1	SLC5A1	electrogenic	doi: 10.1016/S0006-3495(90)82640-0, doi: 10.1073/pnas.90.12.5767	"After injecting oocytes with clone-derived mRNA encoding the Na+/glucose cotransporter, the addition of D-glucose to the extracellular solution produced a large inward current (Fig. 1A).", "Transient and steady-state sugar-induced currents were measured in the presence of 0-20 mM sugar at Vt = +30 and -130 mV with a Vh of -50 mV."	rabbit, human
A0PJK1	SLC5	SLC5A10	SLC5A10	electrogenic	doi: 10.1152/ajpcell.00027.2014.	"We confirmed that hSGLT5 is a sodium/mannose transporter that is blocked by phlorizin. Li(+) and H(+) ions were also able to drive mannose transport, and transport was electrogenic."	human
Q1EHB4	SLC5	SLC5A12	SLC5A12	electrogenic (controversial)	doi: 10.1016/j.bbamem.2007.06.031	"However, electrophysiological studies with human SMCT2-expressing oocytes showed that the transport process was associated with barely detectable inward currents (< 5nA) in the presence of various substrates (data not shown). It is not clear at present whether the transport process mediated by human SMCT2 is electrogenic or not."	human
P31639	SLC5	SLC5A2	SLC5A2	electrogenic	doi: 10.1152/ajpcell.00388.2010	"Figure 2A shows that, in hSGLT2-expressing cells, the addition of 100 mM d-glucose to the extracellular solution induced a steady inward current of 60 pA, and removal of glucose reversed the current in under 5 s, i.e., within the time of the solution changes. No glucose currents were observed in the absence of external Na+ (Fig. 4B) or in untransfected cells."	human
Q9NY91	SLC5	SLC5A4	SLC5A4	electrogenic	doi: 10.1073/pnas.1733027100	"The authors concluded that the electrogenic activity of SGLTs provides a novel mechanism for glucose sensing by neuroendocrine cells."	human
Q9Y289	SLC5	SLC5A6	SLC5A6	electrogenic (mammalian)	doi: 10.1006/bbrc.2000.2498	"It is concluded that the transport of biotin and pantothenate mediated by rat SMVT is electrogenic with a Na(+):substrate coupling ratio of 2:1 and that the transport process is associated with the transfer of one net positive charge across the membrane per transport cycle."	rat
Q9GZV3	SLC5	SLC5A7	SLC5A7	electrogenic	doi: 10.1021/cn5001809	"To expand CHT pharmacology, we pursued a high-throughput screen for novel CHT-targeted small molecules based on the electrogenic properties of transporter-mediated choline transport. In this effort, we identified five novel, structural classes of CHT-specific inhibitors."	human
Q8N695	SLC5	SLC5A8	SLC5A8	electrogenic	doi: 10.1021/cn5001809	"SMCT1 (SLC5A8) and SMCT2 (SLC5A12) are Na+-coupled; SMCT1-mediated transport is electrogenic (Na+: SCFA stoichiometry; 2:1) whereas SMCT2-mediated transport is electroneutral (Na+: SCFA stoichiometry; 1:1)."	human
P30531	SLC6	SLC6A1	SLC6A1	electrogenic	doi: 10.3390/molecules25204745	"The human gamma aminobutyric acid transporter subtype 1 (hGAT1) located in the nerve terminals is known to catalyze the neuronal function by the electrogenic reuptake of γ-aminobutyric acid (GABA) with the co-transport of Na+ and Cl- ions."	human
P48066	SLC6	SLC6A11	SLC6A11	electrogenic (mammalian)	doi: 10.1007/s00232-004-0732-5	"Transport was electrogenic (Fig. 1B), and the net charge translocated across the plasma membrane was directly proportional to GABA influx (2.1 ± 0.1 charges/GABA) (Fig. 1C)."	mouse
P48065	SLC6	SLC6A12	SLC6A12	electrogenic	doi: 10.1016/j.bbrc.2012.02.137	"To this end, cRNA encoding BGT1 was injected into Xenopus oocytes with or without cRNA encoding wild type JAK2, constitutively active (V617F)JAK2 or inactive (K882E)JAK2, and electrogenic GABA transport determined by dual electrode voltage clamp."	human
Q9NSD5	SLC6	SLC6A13	SLC6A13	electrogenic	doi: 10.1074/jbc.M702111200	"Using the Xenopus oocyte expression system we demonstrated that hGAT-2 is a functional transporter. Putative substrates (GABA and -alanine) induced inwardly directed currents under voltage-clamped conditions, reflecting the co-transport of ions and substrates. ... Examination of ion dependence revealed that the transport of substrate is absolutely dependent on Na+, whereas transport is not compl…	human
Q9UN76	SLC6	SLC6A14	SLC6A14	electrogenic	doi: 10.1074/jbc.274.34.23740	"Therefore, we propose a transport stoichiometry of 2 or 3 Na+, 1 Cl-, and 1 amino acid."	human
Q9H2J7	SLC6	SLC6A15	SLC6A15	electrogenic (mammalian)	doi: 10.1042/BJ20051273	"Our results indicate that B0AT2 mediates a 1:1 Na+/amino acid co-transport as supported by the following evidence: (i) the transporter is Na+-dependent and Cl−-independent; (ii) the Na+-activation curves are hyperbolic; (iii) the transporter is electrogenic, translocating approx. one charge per substrate molecule; and (iv) protons are unlikely to participate in the transport mechanism and the pH…	mouse
Q9H1V8	SLC6	SLC6A17	SLC6A17	electrogenic (mammalian)	doi: 10.1074/jbc.M806407200	"Because increasing extracellular potassium ions depolarizes the membrane and valinomycin enhances this effect, the resulting reduction in NTT4/XT1-chi-mediated proline uptake is consistent with an electrogenic transport mechanism."	rat
Q96N87	SLC6	SLC6A18	SLC6A18	electrogenic (mammalian)	doi: 10.1074/jbc.M109.011171	"In contrast to B0AT1 that displays a Na+-dependent electrogenic neutral amino acid transport, XT2 is shown here to display a transport mode that is not only Na+-dependent but also Cl−-dependent with a K0.5 for its preferred substrates that is lower than that of B0AT1."	mouse
Q695T7	SLC6	SLC6A19	SLC6A19	electrogenic	doi: 10.1007/s00424-005-1455-x, doi: 10.1042/BJ20050083, doi: 10.1111/bph.13711	"In summary, our working model for B0AT1 transport is that one Na+ binds to the already formed transporter amino acid complex. Subsequently, B0AT1 translocates both co-substrates simultaneously across the plasma membrane by an electrogenic mechanism.", "Our data suggests that mB0AT1 is a Na+–amino acid co-transporter that operates with a 1:1 co-transport stoichiometry.", "As expected, the FLIPR a…	mouse, human
P23975	SLC6	SLC6A2	SLC6A2	electrogenic	doi: 10.1074/jbc.271.12.6911	"This similarity strongly argues that NET, like SERT transports with a Na+:substrate coupling stoichiometry of 1:1. ...The results presented here and elsewhere (37, 38) strongly suggest that transport is electrogenic, and that the presence of Cl-, as well as the Cl- gradient, are required for efficient transport by NET."	human
Q9NP91	SLC6	SLC6A20	SLC6A20	electrogenic (mammalian)	doi: 10.1016/j.bbamem.2015.05.020	"The concentrative system is the Sodium/Imino-acid Transporter 1 (SIT1) because it is Na+- and Cl--dependent, electrogenic and is inhibited by an anti-SIT1 antibody. "	rat
Q01959	SLC6	SLC6A3	SLC6A3	electrogenic	doi: 10.1523/JNEUROSCI.17-03-00960.1997	"Our results provide direct evidence of the electrogenic nature of hDAT in their demonstration that the velocity of DA uptake increased with hyperpolarization (Fig.5A)."	human
P31645	SLC6	SLC6A4	SLC6A4	electrogenic	doi: 10.3389/fnins.2019.00091	"Serotonin transporter, SERT (SLC64A for solute carrier family 6, member A4), is a twelve transmembrane domain (TMDs) protein that assumes the uptake of serotonin (5-HT) through dissipation of the Na+ gradient established by the electrogenic pump Na/K ATPase."	human
Q9Y345	SLC6	SLC6A5	SLC6A5	electrogenic (mammalian)	doi: 10.1074/jbc.275.18.13856	"The wild type exhibited a sigmoidal Na+ dependence with an EC50 of 32.5 +/- 0.8 mM and aHill coefficient of 1.6, which reflects the implication of at least two Na+ ions, consistent with data from GAT1 obtained inequivalent conditions (32, 33), and accordingly to the proposed stoichiometry of two or more Na+, one Cl-, and one glycine molecule (21, 34)."	mammalian
P31641	SLC6	SLC6A6	SLC6A6	electrogenic (mammalian)	doi: 10.1007/978-0-387-33504-9_45	"Taurine interaction with glycine and GABAA receptors causes depolarization of striatal medium spiny cells (Chepkova et al., 2002) which is enhanced by taurine electrogenic uptake by TauT (Sarkar et al., 2003)."	mouse
Q99884	SLC6	SLC6A7	SLC6A7	electrogenic (mammalian)	doi: 10.1523/JNEUROSCI.19-15-06290.1999	"We investigated the voltage regulation and electrogenicity of this novel transporter, using human embryonic kidney (HEK) 293 cells stably transfected with rat PROT cDNA."	rat
P48029	SLC6	SLC6A8	SLC6A8	electrogenic (mammalian)	doi: 10.1007/s00232-005-0813-0	"The presence of various symport and antiport mechanisms was searched and a NaCl-dependent electrogenic transport system for creatine was evidenced, which shares some functional and kinetic features with the apical CT1."	rat
P48067	SLC6	SLC6A9	SLC6A9	electrogenic (mammalian)	doi: 10.2174/138620706775213886	"The glycine transporter (GlyT-1b) is a Na(+)/Cl(-)-dependent electrogenic transporter which mediates the rapid reuptake of glycine from the synaptic cleft."	mouse
P30825	SLC7	SLC7A1	SLC7A1	electrogenic (mammalian)	doi: 10.1038/352725a0	"Amino-acid transport by the ecotropic MuLV receptor is specific for cationic L-amino acids and does not require extracellular Na+."	mouse
P32418	SLC8	SLC8A1	SLC8A1	electrogenic	doi: 10.1016/S0006-3495(02)75543-4, doi: 10.1177/1087057105285110	"Consequently, we were able to determine an accurate stoichiometry for NCX1.1 of 4 Na+ transported in exchange for 1 Ca2+, accompanied by the movement of 2 positive charges.", "The effect of inhibitors on the human sodium-calcium exchanger was investigated using IonGate’s SURFE2R technology."	rat, human
Q9UPR5	SLC8	SLC8A2	SLC8A2	electrogenic (mammalian)	PMID: 8021246	"We have no direct measure of stoichiometry but the extent of homology to NCX1 and the demonstration of electrogenicity suggest a coupling ratio of 3Na+/1Ca2+."	rat
P57103	SLC8	SLC8A3	SLC8A3	electrogenic	doi: 10.1038/cdd.2011.125	"The most interesting finding of our study indicated that NCX3 represents the only isoform of the exchanger that is upregulated during oligodendrocyte differentiation and the main isoform that is expressed in mature oligodendrocyte. In addition, our evidence showing that, during oligodendrocyte differentiation, NCX3 silencing was able to prevent NCX activity by about 80%, suggests that this excha…	human
Q9Y6L6	SLCO	SLCO1B1	SLCO1B1	electrogenic	doi: 10.1124/mol.110.069971	"In conclusion, these results suggest that OATP1B1 and OATP1B3 are electrogenic transporters whose activity may be strongly affected under circumstances of displacement of local pH."	human
Q9NPD5	SLCO	SLCO1B3	SLCO1B3	electrogenic	doi: 10.1124/mol.110.069971	"In conclusion, these results suggest that OATP1B1 and OATP1B3 are electrogenic transporters whose activity may be strongly affected under circumstances of displacement of local pH."	human
Q9HC07	SLC64	SLC64A1	TMEM165	electrogenic	doi: 10.1073/pnas.1219871110	"We found that, when overexpressed in HeLa cells, a fraction of the total TMEM165 was relocalized to the plasma membrane. In this situation, whole-cell patch-clamp analysis was feasible and demonstrated that the presence of TMEM165 was linked to ion transport. The outward rectifying currents observed correspond to either a net export of positive charges or import of negative charges, showing that…	human
P25874	SLC25	SLC25A7	UCP1	electrogenic	doi: 10.1073/pnas.87.13.5124 , doi: 10.1016/j.cmet.2016.07.004	"This lower membrane potential can be interpreted as an increased effective proton conductance imposed by active UCP.", "Our current data suggest that, from a physiological perspective, human sBAT and rodent iBAT have similar mitochondrial UCP1 function."	rat, human
P55851	SLC25	SLC25A8	UCP2	electrogenic	doi: 10.1073/pnas.98.4.1416	"After the identification of CoQ in this extract as the activating principle for IB-UCP1, we show here that addition of CoQ10 to reconstituted IB-UCP2 and -3 also resulted in a strong stimulation of H+ transport reaching a rate of 120 μmol/min⋅mg protein (Fig. 2). This H+ transport is only activated in conjunction with FA and is inhibited by micromolar concentrations of ATP."	human
P55916	SLC25	SLC25A9	UCP3	electrogenic	doi: 10.1074/jbc.273.1.5	"To evaluate the effect of UCP3 on mitochondrial membrane potential, fluorescence intensities were measured using flow cytometry in UCP3-transfected and control C2C12 cells. As shown in Fig.2, UCP3 transfection resulted in a shift of the fluorescence peak to the left, which reflected a decrease in the level of fluorescence per cell."	human
Q6ZP29	SLC66	SLC66A1	SLC66A1	electrogenic (mammalian)	doi: 10.1073/pnas.1211198109	"PQLC2 transport activity is thus electrogenic, as might be expected from the positive charge of its small-molecule substrates."	rat
O60931	SLC66	SLC66A4	SLC66A4	electrogenic	doi: 10.1073/pnas.1115581109	"We concluded from the above data that human cystinosin cotransports H+ and cystine with a 1∶1 stoichiometry."	human
